# Supplementary material for: Regio- and enantioselective synthesis of acyclic quaternary carbons via organocatalytic addition of organoborates to (Z)-Enediketones
Source: Nat Commun. 2024 Jan 13;15:504. doi: 10.1038/s41467-024-44744-y (PMC10787796; doi:10.1038/s41467-024-44744-y)
Supplement: Supplementary file 3 — Source Data [file 41467_2024_44744_MOESM3_ESM.xlsx]

## Sheet: Summary
MeCO Major conformer S1
0 1
H 0.767909000000 -1.785868000000 -0.615177000000
C 0.585586000000 -0.757009000000 -0.321245000000
C -0.721344000000 -0.295127000000 -0.163649000000
H -1.557730000000 -0.967669000000 -0.327967000000
C -0.953227000000 1.033577000000 0.202555000000
H -1.969802000000 1.394556000000 0.323464000000
C 0.118312000000 1.893990000000 0.410888000000
H -0.034516000000 2.930916000000 0.687904000000
C 1.437247000000 1.436240000000 0.267966000000
C 1.660829000000 0.102321000000 -0.103081000000
H 2.669790000000 -0.267593000000 -0.245517000000
C 2.540844000000 2.417655000000 0.497769000000
C 3.927284000000 1.927590000000 0.638895000000
C 4.978003000000 2.764646000000 0.712498000000
H 4.100557000000 0.861062000000 0.737756000000
C 4.857055000000 4.275914000000 0.647061000000
C 4.602412000000 4.908156000000 -0.701833000000
H 3.805210000000 4.398582000000 -1.243164000000
H 5.523146000000 4.836990000000 -1.295866000000
H 4.353525000000 5.961366000000 -0.564870000000
O 2.290411000000 3.621327000000 0.578871000000
O 5.135675000000 4.920236000000 1.640988000000
C 6.381356000000 2.288491000000 0.949645000000
H 6.764007000000 2.756288000000 1.863149000000
H 7.045569000000 2.600113000000 0.133915000000
H 6.433792000000 1.202052000000 1.048043000000
PhCO Major conformer S2
0 1
H 1.502341000000 2.335860000000 -4.898373000000
C 1.090282000000 2.498174000000 -3.907152000000
C -0.283161000000 2.682989000000 -3.742091000000
H -0.940209000000 2.666412000000 -4.606470000000
C -0.813443000000 2.888225000000 -2.465216000000
H -1.881909000000 3.032565000000 -2.337965000000
C 0.027171000000 2.907763000000 -1.357834000000
H -0.356779000000 3.063486000000 -0.355879000000
C 1.407314000000 2.729356000000 -1.518206000000
C 1.933723000000 2.522004000000 -2.798614000000
H 3.001706000000 2.378524000000 -2.923117000000
C 2.264449000000 2.738804000000 -0.298816000000
C 3.753073000000 2.545124000000 -0.428984000000
C 4.665682000000 3.455247000000 -0.809540000000
H 4.095114000000 1.569679000000 -0.086705000000
C 4.196735000000 4.817403000000 -1.230667000000
C 5.203856000000 5.760149000000 -1.857495000000
H 5.642908000000 5.315883000000 -2.757836000000
H 6.029691000000 5.964301000000 -1.167561000000
H 4.703666000000 6.693214000000 -2.115641000000
O 1.792960000000 2.771940000000 0.828355000000
O 3.033233000000 5.156233000000 -1.076353000000
C 6.142268000000 3.149534000000 -0.809234000000
H 6.327822000000 2.124563000000 -0.480814000000
H 6.691765000000 3.820821000000 -0.139420000000
H 6.579941000000 3.267946000000 -1.806774000000
Trans Ene-diketone S3
0 1
H 3.261867000000 -2.706529000000 0.593707000000
C 3.128634000000 -1.656636000000 0.352794000000
C 4.239987000000 -0.835641000000 0.160753000000
H 5.240557000000 -1.248658000000 0.245774000000
C 4.065358000000 0.518711000000 -0.138203000000
H 4.929858000000 1.158614000000 -0.285329000000
C 2.784256000000 1.046570000000 -0.245342000000
H 2.621282000000 2.095075000000 -0.467744000000
C 1.659451000000 0.226299000000 -0.067456000000
C 1.843103000000 -1.130969000000 0.235980000000
H 0.989162000000 -1.778076000000 0.401123000000
C 0.308848000000 0.860994000000 -0.181975000000
C -0.871596000000 -0.036552000000 -0.246555000000
C -2.145248000000 0.290682000000 0.052996000000
H -0.710278000000 -1.060909000000 -0.565470000000
O 0.204248000000 2.085110000000 -0.238335000000
C -2.614825000000 1.636653000000 0.526902000000
H -1.775387000000 2.282367000000 0.773151000000
H -3.278279000000 1.539756000000 1.392250000000
H -3.190420000000 2.138940000000 -0.260571000000
C -3.164644000000 -0.818586000000 -0.121660000000
C -4.627187000000 -0.482004000000 0.086827000000
H -4.813149000000 -0.204723000000 1.130418000000
H -5.229670000000 -1.353886000000 -0.166904000000
H -4.928940000000 0.372595000000 -0.527337000000
O -2.823085000000 -1.950294000000 -0.425897000000
Bisphenol S4
0 1
C -0.737693000000 -2.229890000000 3.992210000000
C 1.341630000000 0.801821000000 1.742140000000
C 0.906475000000 1.057736000000 3.044665000000
C 0.230302000000 0.069336000000 3.756228000000
C -0.253327000000 -2.618135000000 5.250436000000
C -0.904166000000 -3.576243000000 6.024337000000
C -2.073052000000 -4.176130000000 5.549663000000
C -2.551076000000 -3.782791000000 4.314403000000
C -1.921928000000 -2.819047000000 3.522996000000
C -0.033392000000 -1.192138000000 3.201616000000
C 0.419698000000 -1.455867000000 1.899747000000
C 1.088171000000 -0.445523000000 1.204540000000
H 1.088374000000 2.027434000000 3.494661000000
H -0.125189000000 0.270430000000 4.761394000000
H 0.664593000000 -2.163163000000 5.607645000000
H -2.610379000000 -4.928846000000 6.115246000000
H 1.867520000000 1.541820000000 1.149667000000
H -0.502184000000 -3.864321000000 6.989388000000
F -3.697984000000 -4.320377000000 3.807671000000
F 1.505499000000 -0.758807000000 -0.055942000000
O -2.466820000000 -2.437291000000 2.339181000000
H -3.259319000000 -2.975721000000 2.198389000000
O 0.243642000000 -2.679029000000 1.336758000000
H 0.607554000000 -2.640124000000 0.440187000000
Boronic Acid S5
0 1
B -1.375273000000 -3.034131000000 1.105281000000
C -1.811523000000 -3.874831000000 -0.127993000000
C -0.975808000000 -4.124342000000 -1.154941000000
C -1.243180000000 -4.893719000000 -2.374448000000
C -0.219160000000 -5.028069000000 -3.327206000000
C -0.418459000000 -5.747381000000 -4.503186000000
C -1.651527000000 -6.349671000000 -4.750975000000
C -2.681253000000 -6.226087000000 -3.813481000000
C -2.480492000000 -5.507782000000 -2.640488000000
H 0.741958000000 -4.559154000000 -3.135078000000
H 0.387541000000 -5.837629000000 -5.225000000000
H -1.811819000000 -6.911410000000 -5.666026000000
H -3.643566000000 -6.692998000000 -4.000813000000
H -3.289620000000 -5.421242000000 -1.922732000000
H 0.030157000000 -3.710830000000 -1.090403000000
H -2.824616000000 -4.279130000000 -0.171561000000
O -2.209986000000 -2.765130000000 2.166348000000
H -3.084336000000 -3.153554000000 2.056593000000
O -0.103708000000 -2.528615000000 1.156333000000
H 0.036229000000 -2.029042000000 1.970476000000
Organoborane S6
0 1
C -0.727564000000 -2.257530000000 3.937446000000
C 1.347291000000 0.878814000000 1.831944000000
C 1.093553000000 0.978655000000 3.200255000000
C 0.407986000000 -0.036176000000 3.856693000000
C -0.352678000000 -2.543299000000 5.262874000000
C -1.015254000000 -3.506770000000 6.015058000000
C -2.076131000000 -4.224163000000 5.459646000000
C -2.435725000000 -3.960443000000 4.148605000000
C -1.785243000000 -2.991098000000 3.378932000000
C -0.044648000000 -1.183947000000 3.179858000000
C 0.198834000000 -1.272595000000 1.798382000000
C 0.892958000000 -0.240777000000 1.155834000000
H 1.424100000000 1.853854000000 3.749084000000
H 0.190869000000 0.060233000000 4.914201000000
H 0.487355000000 -2.010246000000 5.693162000000
H -2.613476000000 -4.985500000000 6.013272000000
H 1.874921000000 1.649323000000 1.281753000000
H -0.702844000000 -3.708676000000 7.033913000000
O -0.159343000000 -2.327646000000 1.001237000000
O -2.242918000000 -2.813039000000 2.101646000000
B -1.383900000000 -2.951885000000 1.019284000000
C -1.807205000000 -3.818698000000 -0.174038000000
C -2.893932000000 -4.617066000000 -0.090354000000
C -3.433301000000 -5.513887000000 -1.113333000000
C -4.562923000000 -6.290208000000 -0.802424000000
C -5.115690000000 -7.161240000000 -1.737782000000
C -4.547475000000 -7.271620000000 -3.006755000000
C -3.424333000000 -6.505081000000 -3.332462000000
C -2.873158000000 -5.636340000000 -2.398169000000
H -5.004408000000 -6.203013000000 0.186449000000
H -5.988218000000 -7.752440000000 -1.477460000000
H -4.975328000000 -7.948884000000 -3.739464000000
H -2.979906000000 -6.587037000000 -4.319681000000
H -2.003167000000 -5.045364000000 -2.664136000000
H -3.441767000000 -4.615153000000 0.851235000000
H -1.210034000000 -3.801398000000 -1.083504000000
F -3.445415000000 -4.651183000000 3.580770000000
F 1.117274000000 -0.355244000000 -0.165417000000
Methyl Ketone Major quaternary product pathway through 5-exo TS
A) MeCO SM (pre-la/lb intermediate) Major
0 1
H 7.915638000000 10.446383000000 -0.845272000000
C 7.314812000000 9.972078000000 -1.614785000000
C 7.223131000000 10.544039000000 -2.882891000000
H 7.755223000000 11.464632000000 -3.103016000000
C 6.442756000000 9.933284000000 -3.869674000000
H 6.367542000000 10.379136000000 -4.856671000000
C 5.762776000000 8.755759000000 -3.586011000000
H 5.150708000000 8.261487000000 -4.331891000000
C 5.862185000000 8.164039000000 -2.317423000000
C 6.640723000000 8.785320000000 -1.332771000000
H 6.724205000000 8.353542000000 -0.342875000000
C 5.125968000000 6.886407000000 -2.090400000000
C 5.394406000000 6.096812000000 -0.874386000000
C 4.683649000000 4.993947000000 -0.582095000000
H 6.237630000000 6.361158000000 -0.247627000000
C 3.513374000000 4.516118000000 -1.413598000000
C 2.206547000000 5.259383000000 -1.269328000000
H 1.778228000000 5.020144000000 -0.287152000000
H 1.516639000000 4.927179000000 -2.046020000000
H 2.350900000000 6.338511000000 -1.325161000000
O 4.308915000000 6.484744000000 -2.922733000000
O 3.595218000000 3.462252000000 -2.022003000000
C 5.020427000000 4.094420000000 0.570648000000
H 5.356888000000 3.126738000000 0.186896000000
H 4.141682000000 3.902025000000 1.197655000000
H 5.809436000000 4.521986000000 1.193490000000
B 5.282871000000 2.631512000000 -3.880930000000
C 6.173802000000 3.886693000000 -3.833046000000
C 7.138967000000 4.017811000000 -2.902447000000
C 8.026422000000 5.167080000000 -2.707160000000
C 8.732206000000 5.288342000000 -1.497443000000
C 9.549848000000 6.387906000000 -1.249829000000
C 9.692169000000 7.383083000000 -2.218285000000
C 9.014679000000 7.266666000000 -3.433501000000
C 8.189544000000 6.174164000000 -3.674353000000
H 8.621504000000 4.511254000000 -0.745862000000
H 10.079487000000 6.466945000000 -0.305005000000
H 10.326014000000 8.243556000000 -2.028926000000
H 9.114429000000 8.041527000000 -4.186246000000
H 7.665377000000 6.094606000000 -4.620480000000
H 7.259421000000 3.208551000000 -2.183010000000
H 5.976466000000 4.699093000000 -4.528485000000
O 5.645554000000 1.518640000000 -3.132987000000
O 4.230341000000 2.599583000000 -4.762156000000
C 4.727629000000 0.794799000000 -2.433652000000
C 3.566303000000 0.243273000000 -2.994784000000
C 4.987846000000 0.601905000000 -1.075718000000
C 2.691596000000 -0.456421000000 -2.143697000000
C 4.136025000000 -0.101537000000 -0.243432000000
C 2.967748000000 -0.632337000000 -0.792543000000
H 1.768530000000 -0.848174000000 -2.554987000000
H 4.388685000000 -0.214103000000 0.804763000000
H 2.271090000000 -1.174062000000 -0.161832000000
C 3.592760000000 1.481719000000 -5.213339000000
C 3.221802000000 1.515489000000 -6.564432000000
C 3.267812000000 0.350188000000 -4.442591000000
C 2.554966000000 0.471364000000 -7.181392000000
C 2.607263000000 -0.715071000000 -5.084384000000
C 2.251951000000 -0.661713000000 -6.426210000000
H 2.299582000000 0.555730000000 -8.231438000000
H 2.393333000000 -1.609753000000 -4.511357000000
H 1.748031000000 -1.503363000000 -6.889150000000
F 6.112189000000 1.157805000000 -0.559580000000
F 3.535659000000 2.612344000000 -7.278262000000
MeCO Major Down La/lb intermediate (THIS IS THE COMMON INTERMEDIATE FOR THE 5-EXO AND 6-ENDO TSs)
0 1
H 8.240045000000 10.344318000000 -2.457529000000
C 7.199292000000 10.079627000000 -2.613614000000
C 6.353847000000 10.939773000000 -3.316187000000
H 6.737147000000 11.878940000000 -3.703050000000
C 5.016759000000 10.591500000000 -3.528297000000
H 4.361781000000 11.258539000000 -4.079371000000
C 4.527494000000 9.386935000000 -3.038108000000
H 3.497618000000 9.089418000000 -3.198920000000
C 5.368759000000 8.520220000000 -2.321517000000
C 6.710920000000 8.875343000000 -2.113808000000
H 7.386601000000 8.204613000000 -1.598458000000
C 4.807178000000 7.238988000000 -1.838729000000
C 5.564609000000 6.344194000000 -0.963652000000
C 4.995583000000 5.158945000000 -0.675000000000
H 6.551644000000 6.588990000000 -0.595883000000
C 3.596481000000 4.880371000000 -1.167248000000
C 2.470966000000 5.257325000000 -0.251219000000
H 2.368698000000 4.431845000000 0.464933000000
H 1.545933000000 5.336483000000 -0.822397000000
H 2.675510000000 6.181487000000 0.288647000000
O 3.662058000000 6.883210000000 -2.170039000000
O 3.328061000000 4.081829000000 -2.092066000000
C 5.609457000000 4.125513000000 0.219662000000
H 5.600615000000 3.151401000000 -0.272153000000
H 5.024520000000 4.022229000000 1.140861000000
H 6.631060000000 4.410064000000 0.476638000000
B 4.387663000000 3.172610000000 -2.939153000000
C 5.663783000000 4.054767000000 -3.240172000000
C 6.923734000000 3.748962000000 -2.891098000000
C 8.101106000000 4.616250000000 -3.010227000000
C 9.343473000000 4.162893000000 -2.532921000000
C 10.473006000000 4.977364000000 -2.566645000000
C 10.387489000000 6.272772000000 -3.078499000000
C 9.161183000000 6.740362000000 -3.558769000000
C 8.034262000000 5.924944000000 -3.524864000000
H 9.413500000000 3.156332000000 -2.129222000000
H 11.420646000000 4.601502000000 -2.192230000000
H 11.265936000000 6.910247000000 -3.106186000000
H 9.080316000000 7.746055000000 -3.960939000000
H 7.092212000000 6.306638000000 -3.902412000000
H 7.101844000000 2.792785000000 -2.400073000000
H 5.479067000000 5.003133000000 -3.746333000000
O 4.667359000000 2.064564000000 -2.050622000000
O 3.568387000000 2.821498000000 -4.073240000000
C 3.693470000000 1.140666000000 -1.840251000000
C 3.264015000000 0.260172000000 -2.851371000000
C 3.122041000000 1.028069000000 -0.571023000000
C 2.332803000000 -0.738397000000 -2.527769000000
C 2.203454000000 0.043902000000 -0.246305000000
C 1.814621000000 -0.855827000000 -1.240927000000
H 1.994081000000 -1.407453000000 -3.311728000000
H 1.801124000000 0.002758000000 0.759723000000
H 1.091552000000 -1.631794000000 -1.012893000000
C 3.920032000000 1.711825000000 -4.765961000000
C 4.387372000000 1.843719000000 -6.078290000000
C 3.782666000000 0.416510000000 -4.226806000000
C 4.694198000000 0.746880000000 -6.868626000000
C 4.096948000000 -0.693915000000 -5.025139000000
C 4.546902000000 -0.534244000000 -6.332197000000
H 5.051119000000 0.909813000000 -7.879534000000
H 4.004240000000 -1.687798000000 -4.599423000000
H 4.792106000000 -1.402669000000 -6.934635000000
F 3.486310000000 1.932408000000 0.381395000000
F 4.532855000000 3.086212000000 -6.581393000000
5 exo TS
0 1
H 6.450067000000 12.174605000000 -1.082392000000
C 5.652816000000 11.542101000000 -1.460671000000
C 4.553066000000 12.112793000000 -2.107388000000
H 4.492655000000 13.189616000000 -2.231390000000
C 3.537214000000 11.291623000000 -2.595592000000
H 2.681302000000 11.727663000000 -3.101678000000
C 3.613101000000 9.909215000000 -2.438121000000
H 2.827788000000 9.265284000000 -2.814906000000
C 4.712528000000 9.330023000000 -1.787167000000
C 5.734671000000 10.163251000000 -1.303887000000
H 6.597077000000 9.726769000000 -0.810821000000
C 4.784817000000 7.878019000000 -1.617550000000
C 5.647573000000 7.106931000000 -0.940385000000
C 5.313017000000 5.643061000000 -1.153997000000
H 6.510859000000 7.443191000000 -0.384827000000
C 3.867826000000 5.790002000000 -1.807481000000
C 2.681927000000 5.556746000000 -0.887411000000
H 2.639681000000 4.526741000000 -0.536627000000
H 1.771741000000 5.788648000000 -1.445472000000
H 2.743806000000 6.230416000000 -0.029686000000
O 3.792216000000 7.161193000000 -2.248373000000
O 3.744411000000 5.036202000000 -2.997041000000
C 5.325928000000 4.848929000000 0.158516000000
H 4.958794000000 3.830862000000 0.024605000000
H 4.706185000000 5.342720000000 0.909091000000
H 6.346746000000 4.805830000000 0.548596000000
B 3.904724000000 3.696643000000 -3.086724000000
C 6.267411000000 5.096425000000 -2.200110000000
C 6.946698000000 3.942078000000 -2.145529000000
C 7.871917000000 3.425643000000 -3.164035000000
C 8.445541000000 2.158090000000 -2.973687000000
C 9.344610000000 1.627487000000 -3.895299000000
C 9.689613000000 2.355570000000 -5.032848000000
C 9.118649000000 3.613767000000 -5.242829000000
C 8.221312000000 4.142857000000 -4.322462000000
H 8.176090000000 1.585771000000 -2.090402000000
H 9.773216000000 0.644497000000 -3.725211000000
H 10.393116000000 1.947642000000 -5.752237000000
H 9.374545000000 4.185462000000 -6.129771000000
H 7.787437000000 5.119422000000 -4.505956000000
H 6.816453000000 3.296217000000 -1.280986000000
H 6.365436000000 5.737327000000 -3.072073000000
O 3.955479000000 2.904769000000 -1.953739000000
O 3.949431000000 3.159953000000 -4.352257000000
C 3.516584000000 1.609490000000 -1.904890000000
C 3.848980000000 0.620442000000 -2.844685000000
C 2.726569000000 1.271934000000 -0.802001000000
C 3.319912000000 -0.669677000000 -2.656191000000
C 2.224320000000 -0.003485000000 -0.611105000000
C 2.521108000000 -0.980951000000 -1.562197000000
H 3.535557000000 -1.430039000000 -3.397923000000
H 1.611151000000 -0.206391000000 0.259218000000
H 2.124196000000 -1.983757000000 -1.447399000000
C 4.795017000000 2.118033000000 -4.638531000000
C 5.702155000000 2.318664000000 -5.683140000000
C 4.777071000000 0.887817000000 -3.965206000000
C 6.572994000000 1.327517000000 -6.100197000000
C 5.679992000000 -0.108424000000 -4.379676000000
C 6.558733000000 0.102368000000 -5.434467000000
H 7.266503000000 1.540974000000 -6.903669000000
H 5.702341000000 -1.048054000000 -3.839681000000
H 7.252925000000 -0.677746000000 -5.727158000000
F 2.459300000000 2.234871000000 0.107464000000
F 5.724601000000 3.520978000000 -6.283622000000
MeCO Major DOWN Immediate quaternary product
0 1
H 6.450067000000 12.174605000000 -1.082392000000
C 5.652816000000 11.542101000000 -1.460671000000
C 4.553066000000 12.112793000000 -2.107388000000
H 4.492655000000 13.189616000000 -2.231390000000
C 3.537214000000 11.291623000000 -2.595592000000
H 2.681302000000 11.727663000000 -3.101678000000
C 3.613101000000 9.909215000000 -2.438121000000
H 2.827788000000 9.265284000000 -2.814906000000
C 4.712528000000 9.330023000000 -1.787167000000
C 5.734671000000 10.163251000000 -1.303887000000
H 6.597077000000 9.726769000000 -0.810821000000
C 4.784817000000 7.878019000000 -1.617550000000
C 5.647573000000 7.106931000000 -0.940385000000
C 5.313017000000 5.643061000000 -1.153997000000
H 6.510859000000 7.443191000000 -0.384827000000
C 3.867826000000 5.790002000000 -1.807481000000
C 2.681927000000 5.556746000000 -0.887411000000
H 2.639681000000 4.526741000000 -0.536627000000
H 1.771741000000 5.788648000000 -1.445472000000
H 2.743806000000 6.230416000000 -0.029686000000
O 3.792216000000 7.161193000000 -2.248373000000
O 3.744411000000 5.036202000000 -2.997041000000
C 5.325928000000 4.848929000000 0.158516000000
H 4.958794000000 3.830862000000 0.024605000000
H 4.706185000000 5.342720000000 0.909091000000
H 6.346746000000 4.805830000000 0.548596000000
B 3.904724000000 3.696643000000 -3.086724000000
C 6.267411000000 5.096425000000 -2.200110000000
C 6.946698000000 3.942078000000 -2.145529000000
C 7.871917000000 3.425643000000 -3.164035000000
C 8.445541000000 2.158090000000 -2.973687000000
C 9.344610000000 1.627487000000 -3.895299000000
C 9.689613000000 2.355570000000 -5.032848000000
C 9.118649000000 3.613767000000 -5.242829000000
C 8.221312000000 4.142857000000 -4.322462000000
H 8.176090000000 1.585771000000 -2.090402000000
H 9.773216000000 0.644497000000 -3.725211000000
H 10.393116000000 1.947642000000 -5.752237000000
H 9.374545000000 4.185462000000 -6.129771000000
H 7.787437000000 5.119422000000 -4.505956000000
H 6.816453000000 3.296217000000 -1.280986000000
H 6.365436000000 5.737327000000 -3.072073000000
O 3.955479000000 2.904769000000 -1.953739000000
O 3.949431000000 3.159953000000 -4.352257000000
C 3.516584000000 1.609490000000 -1.904890000000
C 3.848980000000 0.620442000000 -2.844685000000
C 2.726569000000 1.271934000000 -0.802001000000
C 3.319912000000 -0.669677000000 -2.656191000000
C 2.224320000000 -0.003485000000 -0.611105000000
C 2.521108000000 -0.980951000000 -1.562197000000
H 3.535557000000 -1.430039000000 -3.397923000000
H 1.611151000000 -0.206391000000 0.259218000000
H 2.124196000000 -1.983757000000 -1.447399000000
C 4.795017000000 2.118033000000 -4.638531000000
C 5.702155000000 2.318664000000 -5.683140000000
C 4.777071000000 0.887817000000 -3.965206000000
C 6.572994000000 1.327517000000 -6.100197000000
C 5.679992000000 -0.108424000000 -4.379676000000
C 6.558733000000 0.102368000000 -5.434467000000
H 7.266503000000 1.540974000000 -6.903669000000
H 5.702341000000 -1.048054000000 -3.839681000000
H 7.252925000000 -0.677746000000 -5.727158000000
F 2.459300000000 2.234871000000 0.107464000000
F 5.724601000000 3.520978000000 -6.283622000000
This is the pathway for MeCO 6 mem endo TS (styrene is exo) leading to minor tertiary product
MeCO Major DOWN 6-endo TS
0 1
H 6.450067000000 12.174605000000 -1.082392000000
C 5.652816000000 11.542101000000 -1.460671000000
C 4.553066000000 12.112793000000 -2.107388000000
H 4.492655000000 13.189616000000 -2.231390000000
C 3.537214000000 11.291623000000 -2.595592000000
H 2.681302000000 11.727663000000 -3.101678000000
C 3.613101000000 9.909215000000 -2.438121000000
H 2.827788000000 9.265284000000 -2.814906000000
C 4.712528000000 9.330023000000 -1.787167000000
C 5.734671000000 10.163251000000 -1.303887000000
H 6.597077000000 9.726769000000 -0.810821000000
C 4.784817000000 7.878019000000 -1.617550000000
C 5.647573000000 7.106931000000 -0.940385000000
C 5.313017000000 5.643061000000 -1.153997000000
H 6.510859000000 7.443191000000 -0.384827000000
C 3.867826000000 5.790002000000 -1.807481000000
C 2.681927000000 5.556746000000 -0.887411000000
H 2.639681000000 4.526741000000 -0.536627000000
H 1.771741000000 5.788648000000 -1.445472000000
H 2.743806000000 6.230416000000 -0.029686000000
O 3.792216000000 7.161193000000 -2.248373000000
O 3.744411000000 5.036202000000 -2.997041000000
C 5.325928000000 4.848929000000 0.158516000000
H 4.958794000000 3.830862000000 0.024605000000
H 4.706185000000 5.342720000000 0.909091000000
H 6.346746000000 4.805830000000 0.548596000000
B 3.904724000000 3.696643000000 -3.086724000000
C 6.267411000000 5.096425000000 -2.200110000000
C 6.946698000000 3.942078000000 -2.145529000000
C 7.871917000000 3.425643000000 -3.164035000000
C 8.445541000000 2.158090000000 -2.973687000000
C 9.344610000000 1.627487000000 -3.895299000000
C 9.689613000000 2.355570000000 -5.032848000000
C 9.118649000000 3.613767000000 -5.242829000000
C 8.221312000000 4.142857000000 -4.322462000000
H 8.176090000000 1.585771000000 -2.090402000000
H 9.773216000000 0.644497000000 -3.725211000000
H 10.393116000000 1.947642000000 -5.752237000000
H 9.374545000000 4.185462000000 -6.129771000000
H 7.787437000000 5.119422000000 -4.505956000000
H 6.816453000000 3.296217000000 -1.280986000000
H 6.365436000000 5.737327000000 -3.072073000000
O 3.955479000000 2.904769000000 -1.953739000000
O 3.949431000000 3.159953000000 -4.352257000000
C 3.516584000000 1.609490000000 -1.904890000000
C 3.848980000000 0.620442000000 -2.844685000000
C 2.726569000000 1.271934000000 -0.802001000000
C 3.319912000000 -0.669677000000 -2.656191000000
C 2.224320000000 -0.003485000000 -0.611105000000
C 2.521108000000 -0.980951000000 -1.562197000000
H 3.535557000000 -1.430039000000 -3.397923000000
H 1.611151000000 -0.206391000000 0.259218000000
H 2.124196000000 -1.983757000000 -1.447399000000
C 4.795017000000 2.118033000000 -4.638531000000
C 5.702155000000 2.318664000000 -5.683140000000
C 4.777071000000 0.887817000000 -3.965206000000
C 6.572994000000 1.327517000000 -6.100197000000
C 5.679992000000 -0.108424000000 -4.379676000000
C 6.558733000000 0.102368000000 -5.434467000000
H 7.266503000000 1.540974000000 -6.903669000000
H 5.702341000000 -1.048054000000 -3.839681000000
H 7.252925000000 -0.677746000000 -5.727158000000
F 2.459300000000 2.234871000000 0.107464000000
F 5.724601000000 3.520978000000 -6.283622000000
MeCO MAJOR DOWN Immediate tertiary product
0 1
H 6.555272000000 4.257887000000 2.271666000000
C 6.880669000000 5.133825000000 1.720739000000
C 7.939648000000 5.915337000000 2.183619000000
H 8.447979000000 5.650182000000 3.105984000000
C 8.346552000000 7.041353000000 1.461444000000
H 9.169231000000 7.650720000000 1.822966000000
C 7.698369000000 7.380015000000 0.278852000000
H 7.993588000000 8.247224000000 -0.301564000000
C 6.638751000000 6.594794000000 -0.199178000000
C 6.231213000000 5.469650000000 0.534431000000
H 5.404275000000 4.855838000000 0.200949000000
C 5.988081000000 6.998653000000 -1.486447000000
C 4.911519000000 6.057956000000 -2.052758000000
C 3.564437000000 6.273087000000 -1.349683000000
H 5.258964000000 5.052796000000 -1.817346000000
C 2.567085000000 5.384448000000 -1.486040000000
C 1.198464000000 5.414299000000 -0.877001000000
H 1.041650000000 4.507100000000 -0.281473000000
H 0.438685000000 5.414223000000 -1.666156000000
H 1.036879000000 6.275876000000 -0.232020000000
O 6.313048000000 8.021850000000 -2.066457000000
O 2.660034000000 4.301612000000 -2.355955000000
C 3.406590000000 7.543899000000 -0.551309000000
H 2.382655000000 7.713404000000 -0.221263000000
H 3.710677000000 8.404267000000 -1.157111000000
H 4.049131000000 7.542266000000 0.336416000000
B 3.485620000000 3.237957000000 -2.330778000000
C 4.824628000000 6.145423000000 -3.556210000000
C 5.532229000000 5.329786000000 -4.348282000000
C 5.496850000000 5.300787000000 -5.816842000000
C 6.657435000000 4.975037000000 -6.536200000000
C 6.642216000000 4.913231000000 -7.926729000000
C 5.458613000000 5.161104000000 -8.625410000000
C 4.294661000000 5.474190000000 -7.920490000000
C 4.312613000000 5.542855000000 -6.529631000000
H 7.574206000000 4.766191000000 -5.992585000000
H 7.551650000000 4.666131000000 -8.466570000000
H 5.441794000000 5.104260000000 -9.709540000000
H 3.366284000000 5.650356000000 -8.455330000000
H 3.397474000000 5.741828000000 -5.982010000000
H 6.221074000000 4.623543000000 -3.883241000000
H 4.170295000000 6.901308000000 -3.981427000000
O 4.446234000000 3.121693000000 -1.350595000000
O 3.316554000000 2.272610000000 -3.302058000000
C 5.212294000000 2.008114000000 -1.123080000000
C 5.781378000000 1.206595000000 -2.127991000000
C 5.481603000000 1.727496000000 0.219656000000
C 6.575654000000 0.118099000000 -1.721230000000
C 6.279641000000 0.667414000000 0.610613000000
C 6.823357000000 -0.150888000000 -0.380517000000
H 6.986644000000 -0.533295000000 -2.483658000000
H 6.451960000000 0.494405000000 1.666506000000
H 7.437158000000 -1.000620000000 -0.102295000000
C 4.403609000000 1.981948000000 -4.090296000000
C 4.270289000000 2.198506000000 -5.464355000000
C 5.611243000000 1.490756000000 -3.572168000000
C 5.304530000000 1.943294000000 -6.347473000000
C 6.665088000000 1.250303000000 -4.473664000000
C 6.514496000000 1.470612000000 -5.838246000000
H 5.166561000000 2.166700000000 -7.398294000000
H 7.618425000000 0.911108000000 -4.084757000000
H 7.347145000000 1.294308000000 -6.510391000000
F 4.948892000000 2.542642000000 1.156617000000
F 3.105664000000 2.688262000000 -5.919614000000
MeCO Major Diels-Alder Product Pathway (SM)
0 1
H 5.556662000000 10.933074000000 -3.486528000000
C 5.045197000000 9.999123000000 -3.696785000000
C 4.736834000000 9.649183000000 -5.012279000000
H 5.014869000000 10.309711000000 -5.828058000000
C 4.073258000000 8.448160000000 -5.280099000000
H 3.841054000000 8.169970000000 -6.303300000000
C 3.711082000000 7.603683000000 -4.235237000000
H 3.211460000000 6.661467000000 -4.422424000000
C 4.039217000000 7.940178000000 -2.914106000000
C 4.711468000000 9.140585000000 -2.651645000000
H 4.966658000000 9.412382000000 -1.633136000000
C 3.680380000000 6.968670000000 -1.841999000000
C 4.551523000000 6.883940000000 -0.652651000000
C 4.408757000000 5.884896000000 0.233020000000
H 5.406266000000 7.546808000000 -0.575952000000
C 3.319848000000 4.839585000000 0.118261000000
C 1.959554000000 5.170050000000 0.678319000000
H 2.027620000000 5.211271000000 1.773252000000
H 1.253249000000 4.388725000000 0.394366000000
H 1.617896000000 6.141332000000 0.318627000000
O 2.727481000000 6.202366000000 -1.984953000000
O 3.619244000000 3.719995000000 -0.263437000000
C 5.392013000000 5.621846000000 1.334701000000
H 5.829535000000 4.628245000000 1.182411000000
H 4.903516000000 5.606641000000 2.316630000000
H 6.190581000000 6.366333000000 1.346622000000
B 4.990713000000 3.103095000000 -2.445409000000
C 6.206953000000 3.998559000000 -2.138814000000
C 6.376050000000 5.170091000000 -2.782678000000
C 7.370448000000 6.210541000000 -2.512930000000
C 7.435087000000 7.325067000000 -3.365357000000
C 8.327950000000 8.365354000000 -3.119471000000
C 9.173315000000 8.313693000000 -2.011628000000
C 9.118243000000 7.212491000000 -1.150756000000
C 8.227153000000 6.174144000000 -1.397127000000
H 6.762935000000 7.378120000000 -4.215972000000
H 8.353413000000 9.220120000000 -3.788151000000
H 9.867194000000 9.125143000000 -1.814229000000
H 9.770711000000 7.168855000000 -0.283687000000
H 8.181878000000 5.331507000000 -0.715097000000
H 5.675067000000 5.406391000000 -3.581489000000
H 6.899008000000 3.699962000000 -1.353573000000
O 4.972514000000 1.789581000000 -2.031569000000
O 3.990339000000 3.639551000000 -3.233879000000
C 3.822228000000 1.137247000000 -1.683221000000
C 2.667170000000 1.077699000000 -2.477169000000
C 3.836281000000 0.494728000000 -0.441451000000
C 1.556488000000 0.372899000000 -1.976359000000
C 2.747887000000 -0.213810000000 0.037080000000
C 1.592045000000 -0.266298000000 -0.743242000000
H 0.644946000000 0.355614000000 -2.562576000000
H 2.814218000000 -0.691560000000 1.007894000000
H 0.718574000000 -0.798530000000 -0.381830000000
C 3.217670000000 2.933933000000 -4.102988000000
C 3.040606000000 3.510036000000 -5.365651000000
C 2.590841000000 1.709583000000 -3.815185000000
C 2.273286000000 2.922380000000 -6.355288000000
C 1.831236000000 1.103722000000 -4.833293000000
C 1.669931000000 1.694061000000 -6.081229000000
H 2.174856000000 3.417151000000 -7.314683000000
H 1.377818000000 0.139245000000 -4.635663000000
H 1.079905000000 1.198704000000 -6.844767000000
F 4.953577000000 0.578138000000 0.303731000000
F 3.647008000000 4.695204000000 -5.612730000000
MeCO la/lb int MAJOR UP
0 1
H 7.477102000000 11.023019000000 -1.467724000000
C 6.513420000000 10.637222000000 -1.783637000000
C 5.701394000000 11.389242000000 -2.631202000000
H 6.030824000000 12.366347000000 -2.970997000000
C 4.466313000000 10.883640000000 -3.049351000000
H 3.836448000000 11.466858000000 -3.713452000000
C 4.045980000000 9.633998000000 -2.615352000000
H 3.095738000000 9.218216000000 -2.929558000000
C 4.856249000000 8.871549000000 -1.757529000000
C 6.095626000000 9.382171000000 -1.348021000000
H 6.747551000000 8.801081000000 -0.708176000000
C 4.362055000000 7.546610000000 -1.329182000000
C 5.110016000000 6.681382000000 -0.414892000000
C 4.536721000000 5.499439000000 -0.120575000000
H 6.083354000000 6.946669000000 -0.025110000000
C 3.140549000000 5.220288000000 -0.619966000000
C 2.012193000000 5.682387000000 0.257852000000
H 1.888434000000 4.917844000000 1.035420000000
H 1.093350000000 5.731404000000 -0.326495000000
H 2.224876000000 6.642131000000 0.727882000000
O 3.262101000000 7.121728000000 -1.728447000000
O 2.863164000000 4.346066000000 -1.469529000000
C 5.126504000000 4.465167000000 0.790326000000
H 5.154817000000 3.493319000000 0.290681000000
H 4.499126000000 4.334235000000 1.679172000000
H 6.128910000000 4.759625000000 1.106630000000
B 3.914134000000 3.418859000000 -2.325065000000
C 5.213338000000 4.272220000000 -2.618643000000
C 5.225171000000 5.239205000000 -3.552038000000
C 6.245791000000 6.274907000000 -3.726820000000
C 6.001193000000 7.331244000000 -4.622372000000
C 6.895330000000 8.388970000000 -4.754538000000
C 8.067308000000 8.412285000000 -3.997801000000
C 8.334980000000 7.365493000000 -3.111689000000
C 7.434673000000 6.314578000000 -2.973251000000
H 5.082553000000 7.321000000000 -5.201832000000
H 6.673411000000 9.201712000000 -5.439040000000
H 8.764744000000 9.238419000000 -4.095004000000
H 9.249090000000 7.372503000000 -2.524622000000
H 7.654224000000 5.509321000000 -2.280156000000
H 4.354195000000 5.333172000000 -4.198045000000
H 6.087921000000 4.148199000000 -1.980264000000
O 4.179997000000 2.304946000000 -1.444330000000
O 3.069627000000 3.106360000000 -3.451420000000
C 3.185252000000 1.407668000000 -1.220024000000
C 2.710456000000 0.548200000000 -2.229139000000
C 2.639366000000 1.301659000000 0.060954000000
C 1.757481000000 -0.425576000000 -1.892458000000
C 1.700532000000 0.340816000000 0.397764000000
C 1.263996000000 -0.538445000000 -0.595538000000
H 1.382074000000 -1.078198000000 -2.673575000000
H 1.319028000000 0.302098000000 1.412002000000
H 0.523887000000 -1.295280000000 -0.357925000000
C 3.362688000000 1.989768000000 -4.157231000000
C 3.781879000000 2.111626000000 -5.486617000000
C 3.201680000000 0.697185000000 -3.616636000000
C 4.031365000000 1.009524000000 -6.289261000000
C 3.458622000000 -0.418610000000 -4.428008000000
C 3.869127000000 -0.268294000000 -5.749203000000
H 4.354667000000 1.165342000000 -7.312520000000
H 3.350402000000 -1.410885000000 -4.002253000000
H 4.070022000000 -1.141720000000 -6.360725000000
F 3.052276000000 2.186508000000 1.009859000000
F 3.935472000000 3.352210000000 -5.998118000000
MeCO TS 5mem MAJOR UP
0 1
H 7.366259000000 11.232867000000 -1.422393000000
C 6.437406000000 10.773969000000 -1.747002000000
C 5.550923000000 11.484902000000 -2.556955000000
H 5.787424000000 12.499601000000 -2.862320000000
C 4.358816000000 10.886995000000 -2.973032000000
H 3.665836000000 11.436931000000 -3.602394000000
C 4.055838000000 9.587054000000 -2.582277000000
H 3.139594000000 9.103742000000 -2.900853000000
C 4.943344000000 8.864348000000 -1.771294000000
C 6.137936000000 9.470715000000 -1.358125000000
H 6.842150000000 8.919558000000 -0.745773000000
C 4.609924000000 7.472018000000 -1.411302000000
C 5.352476000000 6.630611000000 -0.583015000000
C 4.802121000000 5.310417000000 -0.558971000000
H 6.252362000000 6.907404000000 -0.053315000000
C 3.291660000000 5.347217000000 -0.743773000000
C 2.421693000000 6.024983000000 0.274442000000
H 2.279814000000 5.316108000000 1.098500000000
H 1.446126000000 6.237302000000 -0.163840000000
H 2.877799000000 6.936179000000 0.657864000000
O 3.569034000000 6.919713000000 -1.946997000000
O 2.742763000000 4.391264000000 -1.385198000000
C 5.274529000000 4.386140000000 0.559439000000
H 4.854540000000 3.386317000000 0.463264000000
H 4.977642000000 4.805717000000 1.526695000000
H 6.366019000000 4.318914000000 0.548903000000
B 3.753443000000 3.435088000000 -2.094514000000
C 5.083091000000 4.363862000000 -2.167070000000
C 5.052347000000 5.244773000000 -3.272423000000
C 6.074310000000 6.174045000000 -3.623483000000
C 5.839287000000 7.099860000000 -4.669017000000
C 6.723609000000 8.134813000000 -4.911565000000
C 7.873234000000 8.269500000000 -4.119382000000
C 8.139803000000 7.355225000000 -3.101593000000
C 7.246169000000 6.318950000000 -2.845883000000
H 4.929828000000 7.001197000000 -5.253217000000
H 6.521185000000 8.853030000000 -5.698886000000
H 8.559783000000 9.090039000000 -4.302456000000
H 9.037539000000 7.458043000000 -2.500410000000
H 7.459863000000 5.600177000000 -2.064984000000
H 4.157671000000 5.252422000000 -3.884723000000
H 6.068623000000 3.975063000000 -1.911344000000
O 3.978462000000 2.263965000000 -1.283570000000
O 3.095862000000 3.156016000000 -3.354196000000
C 2.990780000000 1.340147000000 -1.178006000000
C 2.590829000000 0.540491000000 -2.264379000000
C 2.390640000000 1.138746000000 0.067312000000
C 1.622909000000 -0.453414000000 -2.048533000000
C 1.439913000000 0.154927000000 0.283754000000
C 1.055873000000 -0.648972000000 -0.792449000000
H 1.299262000000 -1.058246000000 -2.889100000000
H 1.009643000000 0.039607000000 1.272311000000
H 0.304998000000 -1.418725000000 -0.648219000000
C 3.447873000000 2.057731000000 -4.058005000000
C 4.013802000000 2.220906000000 -5.327610000000
C 3.203582000000 0.748069000000 -3.594683000000
C 4.324090000000 1.150893000000 -6.150792000000
C 3.522996000000 -0.336935000000 -4.426142000000
C 4.073739000000 -0.143420000000 -5.689469000000
H 4.759522000000 1.341984000000 -7.125327000000
H 3.351678000000 -1.343242000000 -4.058294000000
H 4.318481000000 -0.995873000000 -6.314375000000
F 2.774737000000 1.936581000000 1.094013000000
F 4.257278000000 3.482319000000 -5.760386000000
MeCO product 5mem MAJOR UP
0 1
H 5.197003000000 11.885011000000 0.215516000000
C 5.176628000000 11.246373000000 -0.662317000000
C 5.404747000000 11.789273000000 -1.928891000000
H 5.609717000000 12.849932000000 -2.037132000000
C 5.358118000000 10.965446000000 -3.054558000000
H 5.532732000000 11.383088000000 -4.041362000000
C 5.089575000000 9.605747000000 -2.919741000000
H 5.055811000000 8.956238000000 -3.786060000000
C 4.873893000000 9.051313000000 -1.649310000000
C 4.908031000000 9.888086000000 -0.523330000000
H 4.704439000000 9.472917000000 0.458741000000
C 4.638030000000 7.604273000000 -1.519095000000
C 4.925108000000 6.848159000000 -0.443418000000
C 4.609294000000 5.378247000000 -0.494533000000
H 5.410700000000 7.269581000000 0.428284000000
C 3.126695000000 5.139035000000 -0.259733000000
C 2.326009000000 5.883955000000 0.749298000000
H 2.924635000000 6.099810000000 1.637086000000
H 1.421092000000 5.333294000000 1.006938000000
H 2.049485000000 6.848280000000 0.308331000000
O 4.104277000000 7.014693000000 -2.628347000000
O 2.580014000000 4.267365000000 -0.962091000000
C 5.359718000000 4.604564000000 0.618777000000
H 5.101081000000 3.545119000000 0.605165000000
H 5.135275000000 5.018387000000 1.607337000000
H 6.433633000000 4.710809000000 0.444882000000
B 3.714311000000 3.576134000000 -1.986652000000
C 4.843470000000 4.731236000000 -1.897662000000
C 4.745179000000 5.754322000000 -3.047674000000
C 6.051221000000 6.092559000000 -3.732375000000
C 6.078740000000 6.186443000000 -5.128564000000
C 7.243184000000 6.567984000000 -5.794877000000
C 8.396509000000 6.867039000000 -5.069931000000
C 8.381930000000 6.768801000000 -3.677664000000
C 7.220838000000 6.376807000000 -3.014217000000
H 5.184530000000 5.939596000000 -5.691517000000
H 7.249790000000 6.628409000000 -6.879104000000
H 9.303944000000 7.166170000000 -5.585809000000
H 9.278508000000 6.993047000000 -3.107483000000
H 7.220323000000 6.299653000000 -1.932975000000
H 4.047007000000 5.388156000000 -3.797438000000
H 5.837546000000 4.279427000000 -1.908269000000
O 4.136971000000 2.372344000000 -1.347318000000
O 2.962680000000 3.419543000000 -3.194248000000
C 3.247285000000 1.353201000000 -1.208190000000
C 2.727537000000 0.649566000000 -2.307720000000
C 2.875685000000 0.969902000000 0.082527000000
C 1.867513000000 -0.434173000000 -2.063514000000
C 2.035374000000 -0.103779000000 0.325119000000
C 1.527923000000 -0.810754000000 -0.767663000000
H 1.445394000000 -0.966281000000 -2.909188000000
H 1.782414000000 -0.361197000000 1.347459000000
H 0.858130000000 -1.648078000000 -0.602883000000
C 3.205798000000 2.396185000000 -4.047936000000
C 3.509900000000 2.709363000000 -5.378342000000
C 3.099926000000 1.037334000000 -3.686162000000
C 3.714795000000 1.743658000000 -6.348618000000
C 3.316235000000 0.057885000000 -4.669771000000
C 3.619407000000 0.399510000000 -5.983375000000
H 3.950736000000 2.053098000000 -7.360515000000
H 3.261053000000 -0.986624000000 -4.382352000000
H 3.788352000000 -0.375138000000 -6.723654000000
F 3.370605000000 1.682175000000 1.123966000000
F 3.594282000000 4.018110000000 -5.722663000000
MeCO 6mem TS MAJOR UP
0 1
H 6.198998000000 10.021453000000 -3.737809000000
C 5.283589000000 9.438528000000 -3.736349000000
C 4.436662000000 9.456316000000 -4.844922000000
H 4.693989000000 10.053144000000 -5.714759000000
C 3.258143000000 8.706189000000 -4.834512000000
H 2.601671000000 8.711295000000 -5.698682000000
C 2.927293000000 7.944461000000 -3.719746000000
H 2.025950000000 7.344719000000 -3.693119000000
C 3.781587000000 7.905429000000 -2.608972000000
C 4.961640000000 8.661848000000 -2.625178000000
H 5.637203000000 8.656507000000 -1.777696000000
C 3.349783000000 7.056009000000 -1.454097000000
C 4.417985000000 6.532584000000 -0.500323000000
C 4.043213000000 5.920880000000 0.729766000000
H 5.267057000000 7.208839000000 -0.422365000000
C 3.203072000000 4.808582000000 0.672158000000
C 2.562058000000 4.172268000000 1.865905000000
H 2.990514000000 3.173635000000 2.004591000000
H 1.497511000000 4.034989000000 1.653505000000
H 2.673608000000 4.761205000000 2.775983000000
O 2.169152000000 6.835540000000 -1.259163000000
O 2.980538000000 4.182175000000 -0.441436000000
C 4.671378000000 6.376408000000 2.026771000000
H 4.930653000000 5.544901000000 2.688124000000
H 4.005227000000 7.046702000000 2.585891000000
H 5.588993000000 6.938682000000 1.828199000000
B 3.953147000000 4.000055000000 -1.602379000000
C 5.257483000000 4.980327000000 -1.481067000000
C 5.770477000000 5.571586000000 -2.626553000000
C 7.114090000000 6.023815000000 -2.884470000000
C 7.377185000000 6.631926000000 -4.131344000000
C 8.647720000000 7.101931000000 -4.438107000000
C 9.679876000000 6.977518000000 -3.504542000000
C 9.435904000000 6.377858000000 -2.263384000000
C 8.168549000000 5.903884000000 -1.954232000000
H 6.562215000000 6.731234000000 -4.841435000000
H 8.836940000000 7.566906000000 -5.400325000000
H 10.673364000000 7.345523000000 -3.741279000000
H 10.240858000000 6.280763000000 -1.541776000000
H 7.985105000000 5.436090000000 -0.992866000000
H 5.067611000000 5.752950000000 -3.432474000000
H 5.979290000000 4.718287000000 -0.707506000000
O 4.446717000000 2.639500000000 -1.513557000000
O 3.176618000000 4.276234000000 -2.806916000000
C 3.505186000000 1.664840000000 -1.537719000000
C 2.796741000000 1.356889000000 -2.711451000000
C 3.237856000000 0.932515000000 -0.377976000000
C 1.866578000000 0.304956000000 -2.686434000000
C 2.325661000000 -0.109336000000 -0.350666000000
C 1.635130000000 -0.423925000000 -1.523828000000
H 1.304861000000 0.080257000000 -3.586957000000
H 2.159385000000 -0.645295000000 0.577265000000
H 0.907973000000 -1.229168000000 -1.521541000000
C 3.270156000000 3.519424000000 -3.919139000000
C 3.501461000000 4.164516000000 -5.143254000000
C 3.068814000000 2.118970000000 -3.949909000000
C 3.533168000000 3.508056000000 -6.360724000000
C 3.107131000000 1.451827000000 -5.185309000000
C 3.331036000000 2.127718000000 -6.379716000000
H 3.720728000000 4.079898000000 -7.262763000000
H 2.975562000000 0.375031000000 -5.192339000000
H 3.360921000000 1.586335000000 -7.319237000000
F 3.898770000000 1.267181000000 0.758374000000
F 3.713030000000 5.510262000000 -5.131046000000
MeCO immediate tertiary product MAJOR UP
0 1
H 6.094007000000 10.267671000000 -3.895004000000
C 5.110279000000 9.831743000000 -3.751181000000
C 4.162149000000 9.888302000000 -4.775270000000
H 4.412595000000 10.362388000000 -5.719592000000
C 2.894528000000 9.334498000000 -4.585676000000
H 2.158608000000 9.371736000000 -5.382723000000
C 2.573054000000 8.732210000000 -3.372664000000
H 1.596389000000 8.294334000000 -3.202142000000
C 3.526732000000 8.651811000000 -2.349643000000
C 4.798842000000 9.205157000000 -2.547249000000
H 5.548986000000 9.139822000000 -1.766995000000
C 3.127620000000 7.953670000000 -1.086181000000
C 4.220453000000 7.257807000000 -0.249519000000
C 3.660890000000 6.426466000000 0.902299000000
H 4.785248000000 8.088513000000 0.204624000000
C 2.885701000000 5.364588000000 0.646668000000
C 2.295571000000 4.371197000000 1.596495000000
H 2.706585000000 3.375636000000 1.396133000000
H 1.210635000000 4.323187000000 1.453343000000
H 2.495531000000 4.620654000000 2.638153000000
O 1.967030000000 7.971052000000 -0.721129000000
O 2.499353000000 5.148520000000 -0.672172000000
C 4.089483000000 6.847226000000 2.279028000000
H 3.697163000000 6.204822000000 3.067956000000
H 3.753626000000 7.872126000000 2.482719000000
H 5.184107000000 6.849019000000 2.366473000000
B 2.991565000000 4.177855000000 -1.471713000000
C 5.231348000000 6.408585000000 -0.993992000000
C 5.227932000000 6.026260000000 -2.277969000000
C 6.230282000000 5.126735000000 -2.871561000000
C 6.620101000000 5.312799000000 -4.206069000000
C 7.569268000000 4.480871000000 -4.793786000000
C 8.134872000000 3.435812000000 -4.062638000000
C 7.745107000000 3.231935000000 -2.737279000000
C 6.804121000000 4.069788000000 -2.145801000000
H 6.170348000000 6.117828000000 -4.779194000000
H 7.859391000000 4.641334000000 -5.827848000000
H 8.865979000000 2.778948000000 -4.524158000000
H 8.165186000000 2.408876000000 -2.166925000000
H 6.471994000000 3.885221000000 -1.130350000000
H 4.476351000000 6.413342000000 -2.959011000000
H 6.028129000000 6.038589000000 -0.350674000000
O 3.935861000000 3.288366000000 -1.006795000000
O 2.455554000000 4.106824000000 -2.736668000000
C 4.070601000000 2.010727000000 -1.479235000000
C 4.109588000000 1.652911000000 -2.837920000000
C 4.221030000000 1.021404000000 -0.502250000000
C 4.272253000000 0.289931000000 -3.149663000000
C 4.400801000000 -0.314084000000 -0.817301000000
C 4.421063000000 -0.678228000000 -2.164110000000
H 4.261139000000 -0.006433000000 -4.191907000000
H 4.507873000000 -1.037439000000 -0.017318000000
H 4.541440000000 -1.720060000000 -2.440625000000
C 3.217029000000 3.795794000000 -3.829974000000
C 3.155541000000 4.692332000000 -4.900397000000
C 4.015436000000 2.646441000000 -3.932198000000
C 3.833305000000 4.471688000000 -6.087036000000
C 4.723304000000 2.442359000000 -5.129849000000
C 4.625512000000 3.328646000000 -6.195141000000
H 3.749927000000 5.198755000000 -6.886588000000
H 5.387828000000 1.590229000000 -5.203015000000
H 5.189734000000 3.146875000000 -7.103279000000
F 4.182927000000 1.399237000000 0.793250000000
F 2.425880000000 5.815419000000 -4.746582000000
MeCO Minor Diels-Alder pathway (SM)
0 1
H 4.460759000000 0.795362000000 4.779622000000
C 3.983015000000 0.906045000000 3.811229000000
C 3.018149000000 -0.013177000000 3.396421000000
H 2.749961000000 -0.845327000000 4.040280000000
C 2.397903000000 0.136325000000 2.152793000000
H 1.652255000000 -0.582545000000 1.827849000000
C 2.735598000000 1.205840000000 1.329599000000
H 2.279177000000 1.336451000000 0.355895000000
C 3.718911000000 2.121418000000 1.732877000000
C 4.343031000000 1.961994000000 2.976948000000
H 5.101044000000 2.666115000000 3.301562000000
C 4.070893000000 3.225635000000 0.795179000000
C 5.441752000000 3.767750000000 0.826796000000
C 5.861822000000 4.655843000000 -0.091100000000
H 6.156162000000 3.350786000000 1.527333000000
C 4.965313000000 5.199565000000 -1.183501000000
C 4.006287000000 6.314606000000 -0.845690000000
H 3.540801000000 6.164251000000 0.128274000000
H 3.245696000000 6.374013000000 -1.625560000000
H 4.566313000000 7.258780000000 -0.824914000000
O 3.247050000000 3.631189000000 -0.026736000000
O 5.162325000000 4.838208000000 -2.331496000000
C 7.290874000000 5.095795000000 -0.201204000000
H 7.380986000000 6.185930000000 -0.120017000000
H 7.664410000000 4.816967000000 -1.192746000000
H 7.914858000000 4.627911000000 0.562458000000
B 6.216109000000 2.526955000000 -3.557646000000
C 7.115674000000 2.144621000000 -2.367779000000
C 6.607457000000 1.450153000000 -1.329819000000
C 7.263142000000 1.115435000000 -0.063779000000
C 6.565514000000 0.337053000000 0.874479000000
C 7.122134000000 0.037353000000 2.115938000000
C 8.390059000000 0.514682000000 2.445611000000
C 9.099441000000 1.289112000000 1.521186000000
C 8.544396000000 1.584411000000 0.281280000000
H 5.568654000000 -0.016534000000 0.630394000000
H 6.556760000000 -0.555513000000 2.827263000000
H 8.825539000000 0.287984000000 3.414011000000
H 10.087638000000 1.663025000000 1.772165000000
H 9.100278000000 2.193182000000 -0.423915000000
H 5.571754000000 1.123432000000 -1.407631000000
H 8.143629000000 2.501742000000 -2.336020000000
O 4.980004000000 1.905772000000 -3.702716000000
O 6.682960000000 3.416130000000 -4.489771000000
C 3.854735000000 2.674541000000 -3.815599000000
C 3.683815000000 3.646146000000 -4.811370000000
C 2.856239000000 2.479751000000 -2.861050000000
C 2.511310000000 4.420174000000 -4.780971000000
C 1.699200000000 3.237246000000 -2.836278000000
C 1.535516000000 4.224873000000 -3.808599000000
H 2.385362000000 5.206453000000 -5.516525000000
H 0.971897000000 3.068670000000 -2.051613000000
H 0.646090000000 4.846020000000 -3.801067000000
C 6.075852000000 3.725305000000 -5.674193000000
C 6.950476000000 3.979945000000 -6.738334000000
C 4.688407000000 3.844889000000 -5.882362000000
C 6.507086000000 4.335217000000 -8.000259000000
C 4.247331000000 4.191774000000 -7.173764000000
C 5.132539000000 4.436106000000 -8.216146000000
H 7.233815000000 4.513381000000 -8.784489000000
H 3.180096000000 4.245691000000 -7.355097000000
H 4.755903000000 4.695341000000 -9.199839000000
F 3.051705000000 1.519403000000 -1.927743000000
F 8.273002000000 3.870104000000 -6.508809000000
MeCO la/lb int Minor DOWN
0 1
H 7.625517000000 1.332281000000 4.797316000000
C 6.647038000000 1.414011000000 4.335421000000
C 5.562377000000 0.715975000000 4.864037000000
H 5.694767000000 0.094535000000 5.744378000000
C 4.305688000000 0.810626000000 4.257595000000
H 3.461963000000 0.263690000000 4.666206000000
C 4.137613000000 1.603478000000 3.130694000000
H 3.175707000000 1.686828000000 2.638327000000
C 5.223928000000 2.315098000000 2.595178000000
C 6.481180000000 2.211546000000 3.205617000000
H 7.338712000000 2.727635000000 2.792733000000
C 4.989416000000 3.139705000000 1.390505000000
C 6.023503000000 4.001824000000 0.814007000000
C 5.662205000000 4.735343000000 -0.256051000000
H 7.033877000000 4.034745000000 1.198815000000
C 4.217118000000 4.750292000000 -0.686450000000
C 3.301095000000 5.692774000000 0.045467000000
H 3.520104000000 5.728103000000 1.111831000000
H 2.266366000000 5.396470000000 -0.127097000000
H 3.450825000000 6.693191000000 -0.379766000000
O 3.876347000000 3.145909000000 0.834028000000
O 3.820251000000 4.331654000000 -1.794251000000
C 6.571349000000 5.668903000000 -0.998748000000
H 6.170251000000 6.689687000000 -0.986216000000
H 6.643597000000 5.372151000000 -2.049755000000
H 7.565406000000 5.678800000000 -0.547723000000
B 4.662640000000 3.434649000000 -2.899026000000
C 5.674640000000 2.509509000000 -2.106754000000
C 5.287602000000 1.463392000000 -1.357790000000
C 6.108539000000 0.722439000000 -0.397127000000
C 5.506919000000 -0.265575000000 0.402314000000
C 6.223744000000 -0.930517000000 1.392030000000
C 7.568950000000 -0.626717000000 1.604038000000
C 8.187917000000 0.344797000000 0.813052000000
C 7.467178000000 1.014685000000 -0.169709000000
H 4.455018000000 -0.489969000000 0.250572000000
H 5.730582000000 -1.675726000000 2.008254000000
H 8.129283000000 -1.138248000000 2.380338000000
H 9.236221000000 0.583529000000 0.968808000000
H 7.958011000000 1.771680000000 -0.772010000000
H 4.237318000000 1.176270000000 -1.380407000000
H 6.725814000000 2.799278000000 -2.104876000000
O 3.652300000000 2.709246000000 -3.595143000000
O 5.270267000000 4.521113000000 -3.653940000000
C 2.892479000000 3.298811000000 -4.549915000000
C 3.432106000000 3.842872000000 -5.733766000000
C 1.501797000000 3.287003000000 -4.391531000000
C 2.555514000000 4.341425000000 -6.711548000000
C 0.638924000000 3.774766000000 -5.359694000000
C 1.176553000000 4.308230000000 -6.533012000000
H 2.975060000000 4.779494000000 -7.611148000000
H -0.429823000000 3.737606000000 -5.179905000000
H 0.517421000000 4.703934000000 -7.298625000000
C 5.750317000000 4.196032000000 -4.878843000000
C 7.129303000000 4.226883000000 -5.100105000000
C 4.895689000000 3.869387000000 -5.948314000000
C 7.690152000000 3.977467000000 -6.341700000000
C 5.462062000000 3.609125000000 -7.206280000000
C 6.838972000000 3.665037000000 -7.404630000000
H 8.767510000000 4.017070000000 -6.457098000000
H 4.807480000000 3.337911000000 -8.027799000000
H 7.256367000000 3.454668000000 -8.383723000000
F 0.995159000000 2.769649000000 -3.253162000000
F 7.934685000000 4.519295000000 -4.046629000000
MeCO ts 5mem MINOR DOWN
0 1
H 7.201182000000 1.405833000000 5.103968000000
C 6.294770000000 1.525004000000 4.518331000000
C 5.101827000000 0.942716000000 4.948507000000
H 5.077208000000 0.371505000000 5.871509000000
C 3.940147000000 1.097209000000 4.187956000000
H 3.009602000000 0.646733000000 4.519540000000
C 3.971954000000 1.828123000000 3.005106000000
H 3.083442000000 1.952245000000 2.396957000000
C 5.167716000000 2.413904000000 2.564241000000
C 6.329345000000 2.254543000000 3.332465000000
H 7.265506000000 2.684580000000 2.995774000000
C 5.172460000000 3.146532000000 1.281161000000
C 6.253468000000 3.838237000000 0.731300000000
C 5.955996000000 4.323968000000 -0.579401000000
H 7.220916000000 3.957819000000 1.197027000000
C 4.482433000000 4.677791000000 -0.719501000000
C 3.860515000000 5.731615000000 0.149348000000
H 4.251340000000 5.703607000000 1.164743000000
H 2.777162000000 5.608478000000 0.149489000000
H 4.093815000000 6.705151000000 -0.297343000000
O 4.116978000000 3.113487000000 0.537686000000
O 3.924305000000 4.489692000000 -1.847081000000
C 6.915143000000 5.357500000000 -1.162493000000
H 6.799607000000 6.307197000000 -0.628193000000
H 6.744645000000 5.521263000000 -2.224835000000
H 7.946048000000 5.021647000000 -1.021001000000
B 4.790966000000 3.670078000000 -2.865962000000
C 5.851707000000 2.944703000000 -1.875422000000
C 5.325236000000 1.771848000000 -1.289537000000
C 6.030485000000 0.896326000000 -0.410235000000
C 5.334267000000 -0.160457000000 0.224683000000
C 5.934017000000 -0.907211000000 1.222201000000
C 7.250662000000 -0.621144000000 1.611283000000
C 7.963990000000 0.400030000000 0.985988000000
C 7.360302000000 1.161215000000 -0.011152000000
H 4.303416000000 -0.347060000000 -0.059764000000
H 5.382104000000 -1.698090000000 1.718794000000
H 7.715510000000 -1.199020000000 2.403800000000
H 8.986020000000 0.610475000000 1.284510000000
H 7.918873000000 1.946496000000 -0.504651000000
H 4.282379000000 1.538632000000 -1.476202000000
H 6.915661000000 2.916453000000 -2.109754000000
O 3.948762000000 2.702621000000 -3.516468000000
O 5.322135000000 4.682872000000 -3.758470000000
C 3.042877000000 3.116895000000 -4.436681000000
C 3.422758000000 3.668153000000 -5.675103000000
C 1.683576000000 2.918994000000 -4.174095000000
C 2.423046000000 3.994926000000 -6.605684000000
C 0.697794000000 3.235878000000 -5.094876000000
C 1.077358000000 3.782549000000 -6.323160000000
H 2.715131000000 4.440370000000 -7.550911000000
H -0.341203000000 3.061429000000 -4.838213000000
H 0.319168000000 4.047609000000 -7.052636000000
C 5.739108000000 4.322468000000 -4.994521000000
C 7.090624000000 4.477359000000 -5.319333000000
C 4.855633000000 3.856188000000 -5.988123000000
C 7.589344000000 4.223466000000 -6.586299000000
C 5.361133000000 3.591559000000 -7.271100000000
C 6.707303000000 3.775836000000 -7.572401000000
H 8.646848000000 4.366260000000 -6.778693000000
H 4.683564000000 3.213848000000 -8.029556000000
H 7.077082000000 3.560847000000 -8.569457000000
F 1.337807000000 2.386950000000 -2.982615000000
F 7.933886000000 4.899015000000 -4.344147000000
MeCO prod 5mem MINOR DOWN
0 1
H 5.551281000000 3.245501000000 5.924379000000
C 5.334750000000 2.623115000000 5.061492000000
C 5.020265000000 1.273044000000 5.232832000000
H 4.998552000000 0.841666000000 6.228888000000
C 4.724379000000 0.484363000000 4.120137000000
H 4.477311000000 -0.565071000000 4.248119000000
C 4.745458000000 1.036142000000 2.841797000000
H 4.524332000000 0.430802000000 1.971541000000
C 5.075000000000 2.387409000000 2.660697000000
C 5.356597000000 3.178035000000 3.785719000000
H 5.574219000000 4.233654000000 3.657396000000
C 5.136035000000 2.948888000000 1.301830000000
C 5.892542000000 3.990833000000 0.910468000000
C 5.789343000000 4.461956000000 -0.516355000000
H 6.572126000000 4.482620000000 1.595686000000
C 4.527029000000 5.297275000000 -0.670508000000
C 4.072605000000 6.294833000000 0.337560000000
H 3.508114000000 5.757401000000 1.107651000000
H 3.421738000000 7.037797000000 -0.124542000000
H 4.923603000000 6.766494000000 0.833051000000
O 4.363435000000 2.300071000000 0.379825000000
O 3.843384000000 5.106520000000 -1.694964000000
C 6.987994000000 5.357659000000 -0.907934000000
H 7.049666000000 6.247622000000 -0.272756000000
H 6.925667000000 5.655680000000 -1.954833000000
H 7.906984000000 4.782072000000 -0.768903000000
B 4.561234000000 3.956765000000 -2.640430000000
C 5.572523000000 3.311941000000 -1.552886000000
C 5.049164000000 2.023998000000 -0.897285000000
C 6.069227000000 0.934873000000 -0.640832000000
C 5.631034000000 -0.395400000000 -0.619865000000
C 6.504726000000 -1.433218000000 -0.302973000000
C 7.837355000000 -1.152071000000 0.002687000000
C 8.286473000000 0.167931000000 -0.018593000000
C 7.409344000000 1.203511000000 -0.341281000000
H 4.592216000000 -0.611871000000 -0.854348000000
H 6.148606000000 -2.458984000000 -0.298255000000
H 8.522405000000 -1.957468000000 0.249420000000
H 9.322887000000 0.393391000000 0.213988000000
H 7.771173000000 2.224847000000 -0.357399000000
H 4.241862000000 1.614008000000 -1.503699000000
H 6.526116000000 3.097835000000 -2.041035000000
O 3.554478000000 3.076893000000 -3.114631000000
O 5.176319000000 4.800864000000 -3.639554000000
C 2.787884000000 3.388556000000 -4.194448000000
C 3.323512000000 3.616092000000 -5.476619000000
C 1.399025000000 3.400293000000 -4.029994000000
C 2.440183000000 3.841945000000 -6.545269000000
C 0.529751000000 3.617495000000 -5.086909000000
C 1.061939000000 3.841667000000 -6.358204000000
H 2.853601000000 4.041215000000 -7.528186000000
H -0.538279000000 3.616170000000 -4.900198000000
H 0.398274000000 4.024472000000 -7.196732000000
C 5.647065000000 4.173989000000 -4.747299000000
C 7.025496000000 4.135536000000 -4.975952000000
C 4.786030000000 3.590330000000 -5.695852000000
C 7.575612000000 3.575395000000 -6.117380000000
C 5.342142000000 3.015633000000 -6.849752000000
C 6.717492000000 3.010637000000 -7.063357000000
H 8.652573000000 3.576530000000 -6.242420000000
H 4.680470000000 2.548314000000 -7.571213000000
H 7.127585000000 2.556664000000 -7.959256000000
F 0.903081000000 3.182079000000 -2.795176000000
F 7.843879000000 4.668520000000 -4.035790000000
MeCO 6mem ts MINOR DOWN
0 1
H 5.337763000000 -0.213403000000 2.621489000000
C 4.589939000000 0.355882000000 2.078436000000
C 3.426288000000 -0.265603000000 1.623633000000
H 3.269386000000 -1.324209000000 1.807244000000
C 2.463441000000 0.475840000000 0.933483000000
H 1.560304000000 -0.007463000000 0.574299000000
C 2.658746000000 1.833486000000 0.702801000000
H 1.932916000000 2.427379000000 0.161555000000
C 3.836212000000 2.458273000000 1.138849000000
C 4.800034000000 1.710999000000 1.827712000000
H 5.717365000000 2.172893000000 2.174823000000
C 3.982280000000 3.913874000000 0.844131000000
C 5.373381000000 4.509689000000 0.743285000000
C 5.554771000000 5.863360000000 0.451567000000
H 6.103971000000 4.059678000000 1.411234000000
C 4.873316000000 6.425542000000 -0.653189000000
C 4.740428000000 7.907961000000 -0.829355000000
H 3.912639000000 8.115529000000 -1.508138000000
H 5.656813000000 8.306639000000 -1.283937000000
H 4.586583000000 8.418474000000 0.123410000000
O 3.005429000000 4.636680000000 0.752066000000
O 4.441181000000 5.723161000000 -1.638809000000
C 6.573576000000 6.695329000000 1.196137000000
H 7.232046000000 7.261352000000 0.528670000000
H 7.200101000000 6.056523000000 1.823571000000
H 6.085391000000 7.419321000000 1.861182000000
B 4.830446000000 4.292364000000 -2.051609000000
C 6.060158000000 3.695047000000 -1.187911000000
C 6.186089000000 2.342523000000 -1.007299000000
C 7.414330000000 1.588597000000 -0.830061000000
C 7.341793000000 0.269951000000 -0.338970000000
C 8.495715000000 -0.481049000000 -0.142286000000
C 9.744008000000 0.063470000000 -0.451484000000
C 9.829340000000 1.360367000000 -0.968104000000
C 8.679688000000 2.117085000000 -1.157684000000
H 6.368275000000 -0.146218000000 -0.099988000000
H 8.424296000000 -1.492455000000 0.245982000000
H 10.645450000000 -0.523679000000 -0.305269000000
H 10.796845000000 1.774339000000 -1.235168000000
H 8.745064000000 3.099459000000 -1.611019000000
H 5.269985000000 1.759044000000 -0.990403000000
H 6.981758000000 4.275787000000 -1.196579000000
O 3.678139000000 3.424814000000 -1.922143000000
O 5.270192000000 4.481028000000 -3.426159000000
C 2.786245000000 3.237378000000 -2.920656000000
C 3.143273000000 2.741524000000 -4.193027000000
C 1.429461000000 3.448805000000 -2.647588000000
C 2.130028000000 2.487782000000 -5.131661000000
C 0.430381000000 3.188685000000 -3.570931000000
C 0.789868000000 2.707979000000 -4.831639000000
H 2.413357000000 2.130145000000 -6.116069000000
H -0.601920000000 3.374429000000 -3.295884000000
H 0.024018000000 2.510986000000 -5.574391000000
C 5.563735000000 3.339597000000 -4.090574000000
C 6.898816000000 3.022197000000 -4.363268000000
C 4.557679000000 2.450488000000 -4.512491000000
C 7.265511000000 1.888903000000 -5.069334000000
C 4.926204000000 1.302903000000 -5.232899000000
C 6.261041000000 1.025460000000 -5.513570000000
H 8.316632000000 1.691054000000 -5.246720000000
H 4.151607000000 0.610240000000 -5.544893000000
H 6.526719000000 0.128115000000 -6.062522000000
F 1.088081000000 3.897254000000 -1.417659000000
F 7.860261000000 3.854171000000 -3.892923000000
MeCO immediate tertiary product MINOR DOWN
0 1
H 5.024123000000 -0.251836000000 2.698113000000
C 4.348229000000 0.307694000000 2.059140000000
C 3.274004000000 -0.336383000000 1.440942000000
H 3.119223000000 -1.400146000000 1.593961000000
C 2.399322000000 0.387775000000 0.628193000000
H 1.564332000000 -0.111031000000 0.146035000000
C 2.595923000000 1.752687000000 0.436924000000
H 1.925147000000 2.334586000000 -0.185115000000
C 3.687562000000 2.399005000000 1.032539000000
C 4.561628000000 1.667341000000 1.847299000000
H 5.414766000000 2.154418000000 2.306023000000
C 3.858575000000 3.860977000000 0.755783000000
C 5.278405000000 4.475382000000 0.765009000000
C 5.232215000000 5.965339000000 0.441001000000
H 5.561525000000 4.430363000000 1.833662000000
C 5.572112000000 6.501327000000 -0.741840000000
C 5.573166000000 7.951221000000 -1.125654000000
H 4.811848000000 8.134539000000 -1.893481000000
H 6.542157000000 8.206144000000 -1.567343000000
H 5.384123000000 8.620607000000 -0.288704000000
O 2.873858000000 4.554032000000 0.574672000000
O 6.050320000000 5.751574000000 -1.814888000000
C 4.738311000000 6.802649000000 1.594647000000
H 4.657470000000 7.863131000000 1.360764000000
H 5.405196000000 6.699809000000 2.460996000000
H 3.746085000000 6.455184000000 1.897721000000
B 5.355519000000 4.801459000000 -2.488063000000
C 6.376923000000 3.705366000000 0.065033000000
C 6.297425000000 2.556886000000 -0.619539000000
C 7.452712000000 1.825883000000 -1.158316000000
C 7.371851000000 0.429664000000 -1.276280000000
C 8.454707000000 -0.309470000000 -1.744370000000
C 9.633306000000 0.337093000000 -2.119238000000
C 9.718602000000 1.728042000000 -2.023490000000
C 8.639876000000 2.466335000000 -1.546927000000
H 6.450824000000 -0.070170000000 -0.990514000000
H 8.376608000000 -1.389636000000 -1.825099000000
H 10.476164000000 -0.236535000000 -2.492791000000
H 10.622340000000 2.240475000000 -2.338380000000
H 8.695275000000 3.549502000000 -1.519225000000
H 5.340426000000 2.066393000000 -0.754336000000
H 7.356853000000 4.157040000000 0.204369000000
O 4.110572000000 4.439482000000 -2.053841000000
O 5.934412000000 4.300635000000 -3.633289000000
C 3.163752000000 3.765728000000 -2.769650000000
C 3.422494000000 2.658199000000 -3.593043000000
C 1.848640000000 4.215990000000 -2.597127000000
C 2.318645000000 2.036938000000 -4.210752000000
C 0.770077000000 3.578077000000 -3.186818000000
C 1.016553000000 2.474056000000 -4.003400000000
H 2.500293000000 1.212309000000 -4.889131000000
H -0.227981000000 3.964770000000 -3.016498000000
H 0.191484000000 1.970250000000 -4.495441000000
C 5.918305000000 2.965816000000 -3.940032000000
C 7.135988000000 2.430472000000 -4.374156000000
C 4.785889000000 2.136395000000 -3.860355000000
C 7.286334000000 1.093006000000 -4.690486000000
C 4.961513000000 0.766523000000 -4.139063000000
C 6.184601000000 0.250769000000 -4.547249000000
H 8.260587000000 0.729507000000 -4.992068000000
H 4.114784000000 0.100745000000 -4.020879000000
H 6.286197000000 -0.810353000000 -4.747096000000
F 1.642468000000 5.304041000000 -1.841835000000
F 8.192222000000 3.257686000000 -4.465726000000
MeCO Minor UP Pre-la/lb intermediate
0 1
H 7.847607000000 2.823921000000 5.288349000000
C 6.914109000000 2.534557000000 4.816182000000
C 6.172581000000 1.470061000000 5.325810000000
H 6.527569000000 0.929181000000 6.197881000000
C 4.971178000000 1.100458000000 4.713274000000
H 4.391154000000 0.272508000000 5.109111000000
C 4.520084000000 1.792972000000 3.597266000000
H 3.594645000000 1.524792000000 3.100694000000
C 5.262086000000 2.862876000000 3.072811000000
C 6.462633000000 3.228493000000 3.694748000000
H 7.055342000000 4.049939000000 3.311999000000
C 4.718734000000 3.554406000000 1.867766000000
C 5.482387000000 4.643813000000 1.232865000000
C 4.944604000000 5.386235000000 0.249394000000
H 6.517282000000 4.806437000000 1.509105000000
C 3.514297000000 5.223235000000 -0.214144000000
C 2.424920000000 5.782180000000 0.669522000000
H 2.581434000000 5.524669000000 1.716958000000
H 1.458422000000 5.412212000000 0.325319000000
H 2.438047000000 6.876171000000 0.578331000000
O 3.623920000000 3.223264000000 1.403255000000
O 3.277497000000 4.833734000000 -1.347589000000
C 5.721981000000 6.413274000000 -0.519790000000
H 5.205287000000 7.380293000000 -0.531022000000
H 5.808643000000 6.078864000000 -1.559356000000
H 6.721637000000 6.552253000000 -0.102305000000
B 4.637539000000 3.460924000000 -2.838878000000
C 5.112141000000 2.526978000000 -1.708859000000
C 6.366587000000 2.608175000000 -1.226302000000
C 6.933716000000 1.875459000000 -0.091736000000
C 8.188360000000 2.264773000000 0.409414000000
C 8.749974000000 1.630208000000 1.513946000000
C 8.070153000000 0.582610000000 2.136403000000
C 6.828976000000 0.175637000000 1.642862000000
C 6.265504000000 0.814692000000 0.544238000000
H 8.717545000000 3.079400000000 -0.077947000000
H 9.716705000000 1.951954000000 1.889779000000
H 8.498736000000 0.091336000000 3.003783000000
H 6.292217000000 -0.632667000000 2.128453000000
H 5.296012000000 0.496845000000 0.176823000000
H 7.042174000000 3.321816000000 -1.696758000000
H 4.396125000000 1.844427000000 -1.257124000000
O 3.515698000000 3.145113000000 -3.571741000000
O 5.471118000000 4.513199000000 -3.229805000000
C 2.783094000000 4.093712000000 -4.228379000000
C 3.314157000000 4.988000000000 -5.170874000000
C 1.415398000000 4.133834000000 -3.938462000000
C 2.438546000000 5.893306000000 -5.797850000000
C 0.556043000000 5.019967000000 -4.566342000000
C 1.080119000000 5.910045000000 -5.505526000000
H 2.847078000000 6.607767000000 -6.503719000000
H -0.495695000000 5.008927000000 -4.303855000000
H 0.426722000000 6.621945000000 -5.998677000000
C 5.738704000000 4.769369000000 -4.543037000000
C 7.088395000000 4.847177000000 -4.900777000000
C 4.752708000000 4.987871000000 -5.518935000000
C 7.496716000000 5.128804000000 -6.193463000000
C 5.171519000000 5.257128000000 -6.834154000000
C 6.519010000000 5.329059000000 -7.169957000000
H 8.556495000000 5.174488000000 -6.416667000000
H 4.417429000000 5.393070000000 -7.601234000000
H 6.813403000000 5.533999000000 -8.193676000000
F 0.933005000000 3.275634000000 -3.024988000000
F 8.012367000000 4.643413000000 -3.936759000000
MeCO la/lb int Minor UP
0 1
H 7.898136000000 2.167239000000 4.939243000000
C 6.903729000000 2.084544000000 4.513456000000
C 6.029818000000 1.094441000000 4.960704000000
H 6.341621000000 0.409928000000 5.743619000000
C 4.755826000000 0.976557000000 4.396187000000
H 4.077707000000 0.202293000000 4.740607000000
C 4.358839000000 1.850065000000 3.392843000000
H 3.379349000000 1.775429000000 2.934848000000
C 5.232001000000 2.852959000000 2.939746000000
C 6.509324000000 2.961676000000 3.507021000000
H 7.211722000000 3.704210000000 3.150576000000
C 4.764183000000 3.743963000000 1.856807000000
C 5.593725000000 4.832053000000 1.328378000000
C 5.074739000000 5.551426000000 0.319177000000
H 6.598182000000 5.018551000000 1.683683000000
C 3.649122000000 5.309371000000 -0.109163000000
C 2.588156000000 6.062823000000 0.644713000000
H 2.795954000000 6.087264000000 1.714127000000
H 1.616334000000 5.609682000000 0.448293000000
H 2.576248000000 7.092900000000 0.266575000000
O 3.635009000000 3.598385000000 1.358167000000
O 3.321225000000 4.818425000000 -1.208392000000
C 5.803108000000 6.646049000000 -0.400124000000
H 5.179082000000 7.540055000000 -0.507890000000
H 6.047861000000 6.299380000000 -1.409345000000
H 6.718662000000 6.913609000000 0.130957000000
B 4.230418000000 3.932990000000 -2.303924000000
C 4.975549000000 2.838933000000 -1.444003000000
C 6.281301000000 2.889979000000 -1.140661000000
C 6.996512000000 2.048760000000 -0.173370000000
C 8.288048000000 2.428779000000 0.231613000000
C 8.982804000000 1.708285000000 1.201052000000
C 8.400068000000 0.583966000000 1.786154000000
C 7.121019000000 0.186209000000 1.388007000000
C 6.428773000000 0.907908000000 0.422982000000
H 8.742794000000 3.303540000000 -0.226128000000
H 9.979326000000 2.022683000000 1.498000000000
H 8.935055000000 0.021644000000 2.545136000000
H 6.658317000000 -0.684180000000 1.842805000000
H 5.434855000000 0.590420000000 0.126463000000
H 6.882666000000 3.680210000000 -1.585584000000
H 4.357775000000 2.063916000000 -0.989834000000
O 3.250626000000 3.375239000000 -3.168990000000
O 5.034775000000 5.002014000000 -2.876250000000
C 2.574905000000 4.151237000000 -4.051018000000
C 3.205110000000 4.822852000000 -5.115295000000
C 1.181404000000 4.224571000000 -3.939117000000
C 2.410592000000 5.530605000000 -6.033674000000
C 0.399239000000 4.916772000000 -4.849443000000
C 1.026304000000 5.576495000000 -5.908753000000
H 2.899184000000 6.069197000000 -6.838633000000
H -0.676348000000 4.936598000000 -4.713126000000
H 0.432368000000 6.132829000000 -6.626364000000
C 5.511843000000 4.893495000000 -4.137816000000
C 6.893998000000 4.981060000000 -4.333816000000
C 4.676405000000 4.788658000000 -5.267705000000
C 7.479684000000 4.930919000000 -5.586903000000
C 5.270542000000 4.726851000000 -6.539236000000
C 6.650717000000 4.791986000000 -6.702262000000
H 8.558658000000 4.994796000000 -5.671560000000
H 4.629167000000 4.613993000000 -7.406746000000
H 7.085795000000 4.735072000000 -7.694392000000
F 0.590573000000 3.586620000000 -2.908443000000
F 7.682089000000 5.140012000000 -3.238322000000
MeCO ts 5mem MINOR UP
0 1
H 5.526749000000 0.835270000000 5.444018000000
C 4.735269000000 1.275002000000 4.845683000000
C 3.401680000000 0.934511000000 5.088299000000
H 3.157218000000 0.231238000000 5.878200000000
C 2.385313000000 1.494268000000 4.311889000000
H 1.349899000000 1.226925000000 4.496495000000
C 2.695456000000 2.395016000000 3.297868000000
H 1.917781000000 2.834750000000 2.684840000000
C 4.032995000000 2.745862000000 3.052668000000
C 5.051729000000 2.173419000000 3.833440000000
H 6.089158000000 2.422343000000 3.637277000000
C 4.351651000000 3.685879000000 1.981876000000
C 5.565565000000 4.263200000000 1.665720000000
C 5.403303000000 5.029318000000 0.473947000000
H 6.500158000000 4.096761000000 2.180392000000
C 3.880574000000 5.193002000000 0.276554000000
C 3.312479000000 6.454424000000 0.919020000000
H 3.622332000000 6.550790000000 1.962133000000
H 2.224178000000 6.403010000000 0.861261000000
H 3.651231000000 7.324272000000 0.352755000000
O 3.360681000000 4.052111000000 1.175589000000
O 3.446891000000 5.042747000000 -0.973371000000
C 6.304593000000 6.184062000000 0.125184000000
H 6.051043000000 7.035894000000 0.766256000000
H 6.186737000000 6.477843000000 -0.918506000000
H 7.349596000000 5.926733000000 0.311303000000
B 4.404937000000 4.396288000000 -1.906515000000
C 5.551573000000 3.652730000000 -0.970400000000
C 6.894976000000 3.635984000000 -1.271448000000
C 7.874912000000 2.690450000000 -0.791618000000
C 9.216089000000 2.829071000000 -1.209450000000
C 10.202082000000 1.973229000000 -0.735820000000
C 9.871160000000 0.966967000000 0.176338000000
C 8.549388000000 0.820208000000 0.608382000000
C 7.557986000000 1.667093000000 0.128810000000
H 9.464224000000 3.619444000000 -1.912103000000
H 11.228110000000 2.088271000000 -1.070408000000
H 10.640842000000 0.298372000000 0.549290000000
H 8.294591000000 0.038087000000 1.316757000000
H 6.535100000000 1.546028000000 0.465703000000
H 7.292121000000 4.459726000000 -1.858272000000
H 5.169106000000 2.779439000000 -0.444365000000
O 3.785686000000 3.355261000000 -2.693142000000
O 4.980919000000 5.482656000000 -2.715274000000
C 2.892035000000 3.714550000000 -3.643764000000
C 3.280702000000 4.387707000000 -4.817067000000
C 1.548897000000 3.350446000000 -3.491131000000
C 2.311308000000 4.665700000000 -5.795421000000
C 0.594989000000 3.617061000000 -4.460312000000
C 0.984459000000 4.285792000000 -5.623358000000
H 2.608409000000 5.207924000000 -6.686993000000
H -0.430976000000 3.310511000000 -4.288514000000
H 0.248221000000 4.514878000000 -6.386825000000
C 5.466659000000 5.278582000000 -3.953179000000
C 6.782248000000 5.676192000000 -4.228397000000
C 4.696202000000 4.764985000000 -5.020910000000
C 7.362609000000 5.578554000000 -5.480454000000
C 5.285431000000 4.661193000000 -6.291414000000
C 6.597389000000 5.060617000000 -6.527017000000
H 8.388723000000 5.901691000000 -5.616691000000
H 4.696459000000 4.242516000000 -7.100544000000
H 7.029146000000 4.963602000000 -7.517507000000
F 1.185920000000 2.705157000000 -2.364111000000
F 7.525682000000 6.173589000000 -3.197994000000
MeCO prod 5mem MINOR UP
0 1
H 4.337797000000 1.631749000000 6.821667000000
C 3.752353000000 2.167468000000 6.080689000000
C 2.374781000000 2.324375000000 6.256265000000
H 1.886627000000 1.908780000000 7.132389000000
C 1.632277000000 3.019984000000 5.302516000000
H 0.561765000000 3.146121000000 5.432671000000
C 2.256756000000 3.554739000000 4.177591000000
H 1.685781000000 4.091809000000 3.429968000000
C 3.638489000000 3.397748000000 3.993361000000
C 4.380564000000 2.701759000000 4.961486000000
H 5.452702000000 2.588503000000 4.838329000000
C 4.287873000000 3.950024000000 2.804376000000
C 5.526140000000 3.798839000000 2.318311000000
C 5.699126000000 4.605732000000 1.047649000000
H 6.308491000000 3.183295000000 2.737997000000
C 4.187470000000 5.083418000000 0.819296000000
C 3.946797000000 6.552813000000 0.525376000000
H 4.269019000000 7.157667000000 1.373839000000
H 2.873456000000 6.699929000000 0.383652000000
H 4.470123000000 6.870022000000 -0.373376000000
O 3.504208000000 4.788157000000 2.038176000000
O 3.561846000000 4.246456000000 -0.152082000000
C 6.659186000000 5.785796000000 1.269561000000
H 6.324267000000 6.398014000000 2.109120000000
H 6.734056000000 6.419198000000 0.382682000000
H 7.656666000000 5.407704000000 1.510095000000
B 3.850891000000 4.211003000000 -1.473942000000
C 6.150762000000 3.686354000000 -0.066941000000
C 7.139719000000 3.908884000000 -0.945245000000
C 7.539009000000 3.017241000000 -2.043133000000
C 8.731666000000 3.282303000000 -2.733474000000
C 9.134734000000 2.490243000000 -3.806256000000
C 8.343031000000 1.419808000000 -4.219601000000
C 7.149628000000 1.146392000000 -3.545612000000
C 6.752415000000 1.931696000000 -2.469433000000
H 9.341777000000 4.126727000000 -2.425621000000
H 10.062661000000 2.714766000000 -4.323796000000
H 8.648651000000 0.805545000000 -5.061078000000
H 6.519421000000 0.322940000000 -3.867528000000
H 5.808506000000 1.724087000000 -1.979715000000
H 7.710949000000 4.831068000000 -0.878326000000
H 5.610425000000 2.745175000000 -0.106957000000
O 3.645847000000 2.999486000000 -2.094748000000
O 4.243113000000 5.337003000000 -2.176803000000
C 3.370709000000 2.838345000000 -3.425480000000
C 4.062272000000 3.470540000000 -4.471736000000
C 2.355295000000 1.922742000000 -3.725165000000
C 3.673211000000 3.172459000000 -5.791326000000
C 1.992057000000 1.621143000000 -5.026894000000
C 2.660608000000 2.262833000000 -6.069721000000
H 4.169226000000 3.687008000000 -6.605902000000
H 1.195409000000 0.906912000000 -5.200146000000
H 2.382327000000 2.058215000000 -7.097896000000
C 5.201914000000 5.296735000000 -3.152699000000
C 6.250435000000 6.211566000000 -3.033524000000
C 5.181612000000 4.412254000000 -4.241432000000
C 7.288856000000 6.276049000000 -3.945184000000
C 6.253733000000 4.460549000000 -5.149943000000
C 7.289075000000 5.375835000000 -5.010552000000
H 8.079380000000 7.002688000000 -3.797588000000
H 6.283253000000 3.738496000000 -5.956600000000
H 8.108346000000 5.379216000000 -5.720696000000
F 1.722100000000 1.322169000000 -2.702906000000
F 6.250933000000 7.052625000000 -1.972348000000
MeCO 6mem ts MINOR UP
0 1
H 7.831948000000 1.777808000000 3.898442000000
C 6.779730000000 1.771938000000 3.633868000000
C 5.978172000000 0.681958000000 3.969165000000
H 6.406086000000 -0.164810000000 4.496978000000
C 4.622848000000 0.681754000000 3.627864000000
H 3.995362000000 -0.164235000000 3.890438000000
C 4.073962000000 1.770132000000 2.958366000000
H 3.021133000000 1.800215000000 2.700061000000
C 4.878742000000 2.859998000000 2.592572000000
C 6.236810000000 2.851023000000 2.939501000000
H 6.879566000000 3.685710000000 2.686486000000
C 4.209087000000 3.986513000000 1.861084000000
C 5.077300000000 4.833312000000 0.940741000000
C 4.658067000000 6.135233000000 0.529362000000
H 6.122406000000 4.801713000000 1.242004000000
C 3.488811000000 6.267771000000 -0.211901000000
C 2.785645000000 7.560072000000 -0.479259000000
H 1.710614000000 7.366550000000 -0.512127000000
H 3.080239000000 7.922420000000 -1.472268000000
H 2.999287000000 8.329116000000 0.263759000000
O 3.018663000000 4.196532000000 1.998735000000
O 2.985354000000 5.235979000000 -0.841839000000
C 5.635590000000 7.275365000000 0.678857000000
H 5.151165000000 8.246392000000 0.561433000000
H 6.404794000000 7.203708000000 -0.103025000000
H 6.138338000000 7.268033000000 1.651221000000
B 4.001898000000 4.373392000000 -1.591970000000
C 4.923093000000 3.519969000000 -0.551740000000
C 6.295060000000 3.336115000000 -0.693666000000
C 7.079444000000 2.215673000000 -0.238833000000
C 8.487009000000 2.324985000000 -0.256057000000
C 9.286628000000 1.286319000000 0.203752000000
C 8.695875000000 0.110651000000 0.675024000000
C 7.303301000000 -0.022278000000 0.679351000000
C 6.501554000000 1.015067000000 0.228445000000
H 8.936025000000 3.241016000000 -0.629305000000
H 10.367232000000 1.386475000000 0.192784000000
H 9.319052000000 -0.703316000000 1.032327000000
H 6.845721000000 -0.935889000000 1.043568000000
H 5.424149000000 0.906120000000 0.242211000000
H 6.855370000000 4.150780000000 -1.145027000000
H 4.385002000000 2.679953000000 -0.111770000000
O 3.307784000000 3.402804000000 -2.389616000000
O 4.783163000000 5.357729000000 -2.356957000000
C 2.653640000000 3.800951000000 -3.507764000000
C 3.325817000000 4.306272000000 -4.636663000000
C 1.265452000000 3.632204000000 -3.569876000000
C 2.579478000000 4.620316000000 -5.785534000000
C 0.532585000000 3.934346000000 -4.706472000000
C 1.201552000000 4.436699000000 -5.824819000000
H 3.094760000000 5.036180000000 -6.644888000000
H -0.541145000000 3.783119000000 -4.696600000000
H 0.642941000000 4.691144000000 -6.719505000000
C 5.439700000000 5.012037000000 -3.479949000000
C 6.816344000000 5.260391000000 -3.555131000000
C 4.794233000000 4.491254000000 -4.622584000000
C 7.574543000000 4.994548000000 -4.681664000000
C 5.563637000000 4.216174000000 -5.764713000000
C 6.933286000000 4.460662000000 -5.801210000000
H 8.638491000000 5.203359000000 -4.667819000000
H 5.068965000000 3.791628000000 -6.631793000000
H 7.504937000000 4.233269000000 -6.694685000000
F 0.633579000000 3.145162000000 -2.484301000000
F 7.432708000000 5.773720000000 -2.451418000000
MeCO immediate tertiary product MINOR UP
0 1
H 6.093984000000 10.267654000000 -3.895035000000
C 5.110260000000 9.831721000000 -3.751203000000
C 4.162125000000 9.888262000000 -4.775289000000
H 4.412565000000 10.362338000000 -5.719618000000
C 2.894509000000 9.334452000000 -4.585684000000
H 2.158585000000 9.371676000000 -5.382729000000
C 2.573042000000 8.732177000000 -3.372663000000
H 1.596382000000 8.294296000000 -3.202133000000
C 3.526726000000 8.651794000000 -2.349646000000
C 4.798831000000 9.205146000000 -2.547263000000
H 5.548979000000 9.139824000000 -1.767011000000
C 3.127626000000 7.953662000000 -1.086177000000
C 4.220464000000 7.257790000000 -0.249527000000
C 3.660896000000 6.426453000000 0.902296000000
H 4.785243000000 8.088501000000 0.204631000000
C 2.885701000000 5.364578000000 0.646679000000
C 2.295566000000 4.371175000000 1.596491000000
H 2.706599000000 3.375621000000 1.396131000000
H 1.210635000000 4.323152000000 1.453311000000
H 2.495495000000 4.620625000000 2.638156000000
O 1.967041000000 7.971061000000 -0.721106000000
O 2.499347000000 5.148517000000 -0.672164000000
C 4.089547000000 6.847259000000 2.278981000000
H 3.697258000000 6.204912000000 3.067965000000
H 3.753724000000 7.872184000000 2.482616000000
H 5.184180000000 6.849042000000 2.366358000000
B 2.991558000000 4.177857000000 -1.471711000000
C 5.231333000000 6.408596000000 -0.993967000000
C 5.227924000000 6.026254000000 -2.277940000000
C 6.230280000000 5.126729000000 -2.871518000000
C 6.620108000000 5.312783000000 -4.206025000000
C 7.569278000000 4.480852000000 -4.793731000000
C 8.134879000000 3.435799000000 -4.062571000000
C 7.745107000000 3.231932000000 -2.737213000000
C 6.804117000000 4.069788000000 -2.145747000000
H 6.170356000000 6.117807000000 -4.779160000000
H 7.859407000000 4.641308000000 -5.827793000000
H 8.865990000000 2.778933000000 -4.524083000000
H 8.165184000000 2.408878000000 -2.166851000000
H 6.471984000000 3.885229000000 -1.130298000000
H 4.476342000000 6.413322000000 -2.958989000000
H 6.028123000000 6.038610000000 -0.350654000000
O 3.935853000000 3.288364000000 -1.006801000000
O 2.455546000000 4.106836000000 -2.736668000000
C 4.070593000000 2.010729000000 -1.479252000000
C 4.109577000000 1.652923000000 -2.837939000000
C 4.221025000000 1.021397000000 -0.502275000000
C 4.272243000000 0.289945000000 -3.149694000000
C 4.400796000000 -0.314088000000 -0.817337000000
C 4.421055000000 -0.678221000000 -2.164148000000
H 4.261126000000 -0.006410000000 -4.191940000000
H 4.507871000000 -1.037448000000 -0.017360000000
H 4.541431000000 -1.720051000000 -2.440672000000
C 3.217022000000 3.795816000000 -3.829976000000
C 3.155538000000 4.692364000000 -4.900390000000
C 4.015427000000 2.646462000000 -3.932209000000
C 3.833302000000 4.471730000000 -6.087030000000
C 4.723294000000 2.442389000000 -5.129862000000
C 4.625505000000 3.328686000000 -6.195146000000
H 3.749926000000 5.198804000000 -6.886575000000
H 5.387816000000 1.590257000000 -5.203036000000
H 5.189727000000 3.146921000000 -7.103286000000
F 4.182927000000 1.399220000000 0.793228000000
F 2.425880000000 5.815452000000 -4.746565000000
This is the pathway for PhCO 5 mem exo TS (styrene is exo) leading to major quaternary product
PhCO la/lb int Major UP
0 1
H 1.280668437978 7.223451803330 2.634420429252
C 1.175128491337 6.526144729202 1.809761838843
C -0.091957155720 6.085152540368 1.421787320616
H -0.972187756904 6.441745773499 1.947909941572
C -0.232293842416 5.189917903058 0.357146392693
H -1.219095897460 4.851907379913 0.058189867560
C 0.889665866989 4.730252070419 -0.321526170287
H 0.800989603333 4.038313922824 -1.151608028440
C 2.166005037100 5.169592114964 0.070283593919
C 2.303213543289 6.071755307037 1.135139841948
H 3.291251042527 6.410187706160 1.426406307735
C 3.338721607329 4.683054021316 -0.668305239825
C 4.701977045192 5.220971283471 -0.412267280393
C 5.541792706082 4.773500493997 0.532270840365
H 5.031045869856 5.951318533994 -1.144811275854
C 5.045734978313 3.661837637743 1.408015186371
C 5.906989620434 3.192543446226 2.552073723464
H 6.851019554288 2.789794008159 2.172375696165
H 5.380573512484 2.414743310712 3.103542214822
H 6.148639099120 4.027601988860 3.219108154709
O 3.130104785429 3.949324380945 -1.662896202408
O 3.952838991021 3.159559801837 1.176428917968
C 6.944895069083 5.287451075123 0.681612544774
H 7.170862168324 6.033268351553 -0.082645394064
H 7.663041937043 4.467874898810 0.579226880836
H 7.106492306908 5.739934078039 1.666537926151
B 4.231523680326 3.263508724160 -2.692168727502
C 4.990835786247 2.191498950128 -1.813973952159
C 6.272696873325 2.333167367463 -1.443427330992
C 7.011220134599 1.538603002537 -0.454051494336
C 8.360276355135 1.847689480434 -0.203299571113
C 9.081471654473 1.188470822529 0.791162908822
C 8.468445794109 0.195646189042 1.556589165719
C 7.131198428474 -0.131746935008 1.312190674726
C 6.411112337567 0.531785817665 0.324466057357
H 8.839388515031 2.617071289642 -0.803501120891
H 10.121484921940 1.447770389218 0.966609032759
H 9.024652411551 -0.318775691630 2.334113927976
H 6.645625120203 -0.902015175905 1.904246008018
H 5.365955943499 0.288464929463 0.167735873304
H 6.833680162123 3.165338734902 -1.863374484598
H 4.408509731226 1.360927650645 -1.414214847101
O 3.395676690050 2.707290718824 -3.703417914712
O 5.008520609444 4.427113946976 -3.103078205751
C 2.654143135202 3.558824290212 -4.455543322623
C 3.236013801450 4.427281542702 -5.396939588935
C 1.262051865939 3.550716082942 -4.320099215093
C 2.397178806546 5.216093772099 -6.201453316950
C 0.433191843658 4.328283957269 -5.112399992586
C 1.012936331282 5.162967297358 -6.070578258082
H 2.847948434073 5.897509357100 -6.915197694787
H -0.639990388717 4.276978566653 -4.965597455246
H 0.381998208398 5.783992529107 -6.697803055309
C 5.511796134969 4.521552426987 -4.355065533172
C 6.890328692464 4.716354849256 -4.502182862182
C 4.707965982248 4.518010685994 -5.514453186854
C 7.497482696237 4.879895871536 -5.735666792703
C 5.324956719025 4.676779180375 -6.765867579360
C 6.700111114798 4.852287826605 -6.881730408851
H 8.571888516060 5.018166330628 -5.782030392786
H 4.706451159455 4.646710022019 -7.656695196789
H 7.155676157139 4.965057493365 -7.859775432929
F 0.714710613159 2.762468305749 -3.364628225694
F 7.653391543224 4.756881671908 -3.380480481619
PhCO Major 5MEM TS
0 1
H 2.062052000000 7.012822000000 3.866771000000
C 2.337337000000 7.128373000000 2.822927000000
C 2.411650000000 8.401837000000 2.254147000000
H 2.195520000000 9.279174000000 2.856128000000
C 2.762919000000 8.542426000000 0.912052000000
H 2.818598000000 9.529950000000 0.464422000000
C 3.041651000000 7.416675000000 0.136216000000
H 3.312029000000 7.503492000000 -0.909065000000
C 2.963974000000 6.144758000000 0.704307000000
C 2.614340000000 6.002986000000 2.051051000000
H 2.556319000000 5.013731000000 2.494279000000
C 3.306733000000 4.934393000000 -0.143811000000
C 4.450414000000 4.096260000000 0.448809000000
C 3.920813000000 2.886844000000 0.938992000000
H 5.280453000000 4.601562000000 0.920994000000
C 2.574776000000 2.855148000000 0.570650000000
C 1.591152000000 1.756411000000 0.730250000000
H 1.983519000000 0.945381000000 1.343982000000
H 1.354789000000 1.381479000000 -0.270803000000
H 0.660922000000 2.137262000000 1.160643000000
O 3.454197000000 5.234102000000 -1.436752000000
O 2.131511000000 3.957281000000 0.012638000000
C 4.690297000000 1.795236000000 1.615992000000
H 5.074310000000 1.066100000000 0.890772000000
H 4.077771000000 1.246160000000 2.336466000000
H 5.551184000000 2.205650000000 2.151588000000
B 4.166076000000 4.201824000000 -2.236402000000
C 5.426375000000 3.604225000000 -1.344464000000
C 6.609439000000 4.300587000000 -1.301229000000
C 7.932344000000 3.791648000000 -1.006071000000
C 9.051942000000 4.593200000000 -1.308316000000
C 10.341389000000 4.136591000000 -1.060792000000
C 10.538369000000 2.875862000000 -0.492995000000
C 9.437820000000 2.071137000000 -0.179561000000
C 8.149037000000 2.520225000000 -0.435151000000
H 8.890777000000 5.563887000000 -1.766110000000
H 11.194011000000 4.760794000000 -1.308785000000
H 11.544460000000 2.520893000000 -0.292430000000
H 9.591148000000 1.093475000000 0.266721000000
H 7.298228000000 1.896493000000 -0.183457000000
H 6.564327000000 5.361278000000 -1.542731000000
H 5.488189000000 2.523673000000 -1.222193000000
O 3.341173000000 3.019278000000 -2.514440000000
O 4.590159000000 4.921211000000 -3.423995000000
C 2.547329000000 2.935816000000 -3.601021000000
C 3.034209000000 3.029429000000 -4.923174000000
C 1.188625000000 2.645382000000 -3.420978000000
C 2.141206000000 2.847273000000 -5.992022000000
C 0.310814000000 2.455451000000 -4.474451000000
C 0.796111000000 2.565193000000 -5.778829000000
H 2.517633000000 2.950471000000 -7.004317000000
H -0.729894000000 2.237827000000 -4.261020000000
H 0.123748000000 2.435816000000 -6.620349000000
C 5.177963000000 4.218954000000 -4.413486000000
C 6.521518000000 4.460970000000 -4.727074000000
C 4.469549000000 3.277304000000 -5.186980000000
C 7.178557000000 3.812702000000 -5.759707000000
C 5.136225000000 2.615496000000 -6.230760000000
C 6.473119000000 2.875583000000 -6.517290000000
H 8.221178000000 4.042415000000 -5.949600000000
H 4.593836000000 1.874214000000 -6.808199000000
H 6.971125000000 2.347950000000 -7.324031000000
F 0.719610000000 2.524220000000 -2.152753000000
F 7.201652000000 5.375561000000 -3.988594000000
PhCO Major 5MEM PRODUCT
0 1
H 1.363605000000 7.494208000000 3.540762000000
C 2.082774000000 7.459506000000 2.727896000000
C 2.910491000000 8.554508000000 2.479182000000
H 2.840797000000 9.443222000000 3.099064000000
C 3.823846000000 8.503888000000 1.425411000000
H 4.465182000000 9.355515000000 1.219103000000
C 3.913017000000 7.363729000000 0.628220000000
H 4.610229000000 7.324592000000 -0.200776000000
C 3.084073000000 6.265487000000 0.876682000000
C 2.168561000000 6.318940000000 1.930135000000
H 1.517450000000 5.473268000000 2.116268000000
C 3.244181000000 4.990610000000 0.066218000000
C 4.249328000000 3.987439000000 0.790171000000
C 3.293304000000 2.927995000000 1.288082000000
H 4.709923000000 4.540552000000 1.617065000000
C 2.077332000000 3.159016000000 0.780478000000
C 0.781580000000 2.445101000000 0.929742000000
H 0.904309000000 1.524439000000 1.502278000000
H 0.373010000000 2.200559000000 -0.053295000000
H 0.050647000000 3.081110000000 1.442444000000
O 3.657158000000 5.365940000000 -1.216414000000
O 1.992075000000 4.300017000000 0.000538000000
C 3.738815000000 1.808287000000 2.170013000000
H 4.564274000000 1.245746000000 1.715405000000
H 2.929733000000 1.102979000000 2.375781000000
H 4.109337000000 2.182974000000 3.133344000000
B 3.893854000000 4.555453000000 -2.276493000000
C 5.343547000000 3.436268000000 -0.087391000000
C 6.411665000000 4.145432000000 -0.483238000000
C 7.472969000000 3.693714000000 -1.389601000000
C 8.631473000000 4.474415000000 -1.527020000000
C 9.676762000000 4.068987000000 -2.353886000000
C 9.579246000000 2.875993000000 -3.068647000000
C 8.420835000000 2.101703000000 -2.962665000000
C 7.377519000000 2.507400000000 -2.139885000000
H 8.708620000000 5.405511000000 -0.973039000000
H 10.566227000000 4.685838000000 -2.440054000000
H 10.390523000000 2.558256000000 -3.716363000000
H 8.323492000000 1.188049000000 -3.540258000000
H 6.471414000000 1.913181000000 -2.094183000000
H 6.524267000000 5.161777000000 -0.106757000000
H 5.200200000000 2.420851000000 -0.443842000000
O 3.528550000000 3.225496000000 -2.299761000000
O 4.478321000000 5.175426000000 -3.357396000000
C 3.093916000000 2.596200000000 -3.437408000000
C 3.763694000000 2.629457000000 -4.672601000000
C 1.920065000000 1.845860000000 -3.315136000000
C 3.191799000000 1.931179000000 -5.752330000000
C 1.373273000000 1.145099000000 -4.376506000000
C 2.018050000000 1.200852000000 -5.612646000000
H 3.678297000000 1.986186000000 -6.719285000000
H 0.458054000000 0.584963000000 -4.223571000000
H 1.598990000000 0.677223000000 -6.465073000000
C 5.354516000000 4.520631000000 -4.180636000000
C 6.598981000000 5.129331000000 -4.372805000000
C 5.059869000000 3.321775000000 -4.845154000000
C 7.548962000000 4.604217000000 -5.230091000000
C 6.038750000000 2.781700000000 -5.700032000000
C 7.258490000000 3.415240000000 -5.899589000000
H 8.501651000000 5.108902000000 -5.333012000000
H 5.837308000000 1.836210000000 -6.190405000000
H 7.998079000000 2.973276000000 -6.558462000000
F 1.314451000000 1.802373000000 -2.112888000000
F 6.866894000000 6.255754000000 -3.689079000000
PhCO Major 6MEM TS
0 1
H 1.976699000000 8.944299000000 2.941450000000
C 2.168069000000 8.600760000000 1.929757000000
C 2.019978000000 9.477302000000 0.852185000000
H 1.722275000000 10.506579000000 1.027740000000
C 2.245206000000 9.027369000000 -0.450789000000
H 2.126612000000 9.707131000000 -1.288664000000
C 2.621980000000 7.707875000000 -0.679457000000
H 2.802068000000 7.339718000000 -1.682779000000
C 2.786398000000 6.825845000000 0.400347000000
C 2.546639000000 7.280961000000 1.706276000000
H 2.628753000000 6.589788000000 2.538396000000
C 3.199984000000 5.437160000000 0.142810000000
C 3.836005000000 4.654496000000 1.100482000000
C 4.070368000000 3.270947000000 0.893684000000
H 4.301267000000 5.149367000000 1.945415000000
C 2.827286000000 2.407527000000 0.571944000000
C 2.985491000000 0.939301000000 0.242007000000
H 2.757653000000 0.357591000000 1.142414000000
H 3.978945000000 0.664770000000 -0.106758000000
H 2.242840000000 0.698500000000 -0.518217000000
O 3.025789000000 5.023204000000 -1.083366000000
O 1.727044000000 2.883214000000 0.751339000000
C 5.053955000000 2.599540000000 1.830943000000
H 5.993118000000 3.156326000000 1.873672000000
H 5.277298000000 1.575159000000 1.533523000000
H 4.627021000000 2.575985000000 2.841419000000
B 3.828120000000 3.974381000000 -1.799046000000
C 5.110957000000 3.481683000000 -0.916563000000
C 5.717125000000 2.294708000000 -1.258423000000
C 7.125527000000 1.969124000000 -1.202545000000
C 7.530133000000 0.653318000000 -1.508603000000
C 8.871715000000 0.292314000000 -1.477366000000
C 9.839930000000 1.243213000000 -1.146992000000
C 9.457663000000 2.556598000000 -0.853876000000
C 8.118054000000 2.919570000000 -0.881545000000
H 6.773265000000 -0.079516000000 -1.773177000000
H 9.165620000000 -0.725566000000 -1.713077000000
H 10.889207000000 0.965772000000 -1.125363000000
H 10.211982000000 3.298734000000 -0.612162000000
H 7.833360000000 3.946292000000 -0.686392000000
H 5.072324000000 1.506554000000 -1.638846000000
[truncated: 749 more rows]
